# Supplementary material for: Identification, High-Density Mapping, and Characterization of New Major Powdery Mildew Resistance Loci From the Emmer Wheat Landrace GZ1
Source: Front Plant Sci. 2022 May 13;13:897697. doi: 10.3389/fpls.2022.897697 (PMC9141293; doi:10.3389/fpls.2022.897697)
Supplement: Supplementary file 1 [file Data_Sheet_1.xlsx]

## Sheet: Caption
Identification, high-density mapping, and characterization of new major powdery mildew resistance loci from the emmer wheat landrace GZ1
Zuzana Korchanová1,2, Miroslav Švec3, Eva Janáková1, Adam Lampar1,2, Maciej Majka1,4, Kateřina Holušová1, Georgi Bonchev3,5, Jakub Juračka1,6, Petr Cápal1, and Miroslav Valárik1*
1 Institute of Experimental Botany of the Czech Academy of Sciences, Centre of the Region Hana for Biotechnological and Agricultural Research, Olomouc, Czech Republic
2 Department of Cell Biology and Genetics, Faculty of Science, Palacky University, Czech Republic
3 Comenius University in Bratislava, Faculty of Natural Sciences, Bratislava, Slovakia
4 Institute of Plant Genetics, Polish Academy of Sciences, Poznań, Poland
5 Bulgarian Academy of Science, Institute of Plant Physiology and Genetics, Sofia, Bulgaria
6 Department of Computer Science, Faculty of Science, Palacky University, Olomouc, Czech Republic
Corresponding author: Miroslav Valárik, valarik@ueb.cas.cz, Tel: +420 585 238 714

## Sheet: Supplementary Table 1
Supplementary Table 1. Genetic map from a cross of lines GZ1xEBL.
Regions of identified QTL loci are highlighted in yellow (collumn "QTL loci"). Position in the reference genome of cv. Chinese spring (CS, RefSeq v1.0), if known, is also indicated. The flanking markers used for anchoring the loci to the reference genome of cv. Zavitan are highlighted in orange.
CS chromosome	Position in CS genome	QTL loci	Chromosome	Marker position (cM)	Marker ID	1	2	3	4	5	6	7	8	9	10	11	12	13	14	15	17	18	19	20	21	22	23	24	25	26	27	28	29	30	31	32	33	34	35	36	37	39	41	42	43	44	45	46	47
-	-		chr1A	0	4911044-22	A	A	B	-	H	H	H	A	A	A	A	H	H	H	H	H	B	H	B	H	A	B	A	A	H	H	A	A	B	H	H	A	B	H	B	A	A	B	H	H	H	A	H	B
chr1A	7778785		chr1A	2.44	3032740-9	A	A	B	B	H	H	H	A	A	A	A	H	H	H	H	H	B	H	B	H	A	B	H	A	H	H	A	A	B	H	H	A	B	H	B	A	A	B	H	H	H	A	H	B
chr1A	9236511		chr1A	4.06	997691-7	A	A	B	B	H	H	H	A	A	H	A	H	H	H	H	H	B	H	B	H	A	B	H	A	H	H	A	A	B	H	H	A	B	H	B	A	A	B	H	H	H	A	H	B
chr1A	10743184		chr1A	5.27	1000928-22	A	A	B	B	H	H	H	A	A	H	A	H	H	H	H	H	B	H	B	H	A	B	H	A	H	H	A	A	B	H	H	A	B	H	B	A	A	B	H	H	H	A	A	B
chr1A	12495143		chr1A	12.34	1261376-27	A	A	B	B	H	H	H	A	A	H	A	H	H	H	H	H	B	H	B	H	A	B	H	A	H	H	A	A	B	H	H	A	B	H	B	A	A	B	H	H	H	A	H	H
chr1B	20836344		chr1A	16.43	1265694-44	A	A	B	B	H	H	H	A	A	H	A	H	H	H	H	H	B	H	B	H	A	B	H	A	H	H	A	A	B	H	H	A	B	H	B	A	A	B	H	H	H	A	H	H
chr1A	21638580		chr1A	20.94	3532824-46	A	A	B	B	H	H	H	A	H	H	A	H	B	H	H	H	B	H	B	H	A	B	H	A	H	H	A	A	H	H	H	A	H	H	B	A	A	B	H	H	H	A	H	H
chr1A	22535374		chr1A	22.16	1126226-14	A	A	B	-	H	H	H	A	H	H	A	H	B	H	H	H	B	H	H	H	A	B	H	A	H	H	A	A	H	H	H	A	H	H	B	A	A	B	H	H	H	A	H	H
chr1A	29285756		chr1A	28.48	1055497-23	A	A	B	B	H	A	H	A	H	H	H	H	B	H	H	H	B	H	B	H	A	B	H	A	H	H	A	A	H	H	H	A	H	H	B	A	A	B	H	H	H	A	H	H
chr1A	32282164		chr1A	31.74	1104046-27	A	A	B	B	H	A	H	A	H	H	H	H	B	H	H	H	B	H	B	H	A	H	H	A	H	H	H	A	H	H	H	A	H	H	B	A	A	B	H	H	H	A	H	H
chr1A	36555131		chr1A	33.35	1047696-11	A	A	B	B	H	A	H	A	H	H	H	H	B	H	B	H	B	H	B	H	A	H	H	A	H	H	H	A	H	H	H	A	H	H	B	A	H	B	H	H	H	A	H	H
chr1A	40899954		chr1A	37.03	3944402-19	A	H	B	B	H	A	H	A	H	H	H	H	B	H	B	H	B	H	B	H	A	H	H	A	H	H	H	A	H	H	H	A	H	H	B	A	H	B	H	H	H	H	H	H
chr1A	41166359		chr1A	37.43	1024648-33	A	H	B	B	H	A	H	A	H	H	H	H	B	H	B	H	B	H	B	H	A	H	H	A	H	H	H	A	H	H	H	A	H	H	B	A	H	B	H	H	H	H	H	H
chr1A	49346956		chr1A	41.13	1090082-16	A	H	B	B	H	A	H	A	H	H	H	H	B	H	H	H	B	H	B	H	A	H	H	A	A	H	H	A	H	H	H	A	H	H	B	A	H	B	H	A	H	H	H	H
-	-		chr1A	45.66	7340490-12	H	H	H	B	H	A	H	H	H	H	H	H	B	B	H	H	H	H	H	H	A	H	H	A	A	H	H	A	H	H	H	A	H	H	B	A	H	B	H	A	H	H	H	H
chr1A	63055619		chr1A	49.32	1769509-17	H	H	H	B	H	A	H	H	H	H	H	H	B	B	H	H	H	H	A	H	A	H	H	A	A	H	H	H	H	H	H	A	H	H	B	A	H	B	A	A	H	H	H	H
chr1A	143272040		chr1A	53.83	990671-38	H	H	H	A	H	A	H	H	H	H	H	H	B	B	H	H	H	H	A	H	A	H	H	A	A	H	H	H	H	H	H	A	H	H	B	A	H	B	A	A	H	H	H	H
chr1A	256928891		chr1A	54.23	1036957-28	H	H	H	A	H	A	H	H	H	H	H	H	B	B	H	H	H	H	A	H	A	H	H	A	A	H	H	H	H	H	H	A	H	H	B	A	H	B	A	A	H	H	H	H
chr1A	297737879		chr1A	55.03	3028513-5	H	H	H	H	H	A	H	H	H	H	H	H	B	B	H	H	H	H	A	H	A	H	H	A	A	H	H	H	H	H	H	A	H	H	B	A	H	B	A	A	H	H	H	H
chr1A	368357290		chr1A	61.27	1125251-28	H	H	B	B	H	A	H	H	H	H	A	H	B	B	H	H	H	H	A	H	H	H	H	A	A	H	H	H	H	H	H	A	H	H	B	A	H	B	H	A	H	H	H	A
chr1A	357123390		chr1A	61.67	12773258-28	H	H	B	H	H	A	H	H	H	H	A	H	B	B	H	H	H	H	A	H	H	H	H	A	A	H	H	H	H	H	H	A	H	H	B	A	H	B	H	A	H	H	H	A
chr1A	405091975		chr1A	71.95	3570013-30	H	H	B	H	H	A	A	H	A	A	A	H	B	H	H	H	A	H	A	H	H	H	H	A	A	B	H	A	H	H	H	A	H	H	H	H	H	H	H	A	H	H	H	A
chr1A	408947128		chr1A	72.35	1032728-6	H	H	B	H	H	A	A	H	A	A	A	H	B	H	H	H	A	H	A	H	H	H	H	A	A	B	H	A	H	H	H	A	H	H	H	H	H	H	H	A	H	H	H	A
-	-		chr1A	87.69	4398182-12	H	H	B	H	A	A	H	H	H	A	A	B	B	H	H	H	A	H	H	H	A	H	H	A	A	B	H	A	H	H	B	H	H	H	H	H	H	H	H	H	H	H	H	A
-	-		chr1A	88.09	1088969-27	H	H	B	H	A	A	H	H	H	A	A	B	B	H	H	H	A	H	H	H	A	H	H	A	A	B	H	A	H	H	B	H	H	H	H	H	H	H	H	H	H	H	H	A
chr1A	486389080		chr1A	97.04	2276053-31	B	H	B	A	A	A	H	H	H	H	A	B	B	H	H	H	A	H	H	H	A	H	H	H	H	H	H	A	H	A	B	H	H	H	H	H	H	H	A	H	H	B	H	H
-	-		chr1A	98.65	4396770-25	B	H	B	H	A	A	H	H	H	H	A	B	B	H	H	H	A	H	H	H	A	B	H	H	H	H	H	A	H	A	B	H	H	H	H	H	H	H	A	H	H	B	H	H
chr1A	494414156		chr1A	100.67	2289158-43	B	H	B	H	A	H	H	H	H	H	A	B	B	H	H	H	A	H	H	H	A	B	A	H	H	H	H	A	H	A	B	H	H	H	H	H	A	H	A	H	H	B	A	H
chr1A	501031648		chr1A	103.92	2254313-7	B	H	B	H	A	H	H	B	H	H	A	B	B	H	H	H	B	H	H	H	A	B	A	H	H	H	H	A	H	A	B	B	H	H	H	H	A	B	A	H	H	H	A	H
chr1A	504610844		chr1A	104.32	2254132-33	B	H	B	B	A	H	H	B	H	H	A	B	B	H	H	H	B	H	H	H	A	B	A	H	H	H	H	A	H	A	B	B	H	H	H	H	A	B	A	H	H	H	A	H
chr1A	509676208		chr1A	105.94	5410697-34	B	H	B	-	A	H	H	B	H	H	A	B	B	H	H	H	B	H	A	H	A	B	A	H	H	H	H	A	H	A	B	B	H	H	H	H	A	B	A	H	H	H	A	H
chr1A	518950918		chr1A	116.79	1087842-27	B	A	B	A	A	H	H	B	H	H	B	B	B	H	H	H	B	H	A	H	A	B	A	H	H	H	H	A	H	H	B	A	H	A	H	H	H	B	A	A	H	H	H	B
chr2A	127460905		chr1A	118.42	1384482-13	B	A	B	-	A	B	H	B	H	H	B	B	B	H	H	H	B	H	A	H	A	B	A	H	H	H	H	A	H	H	B	A	H	A	H	H	H	B	A	A	H	H	H	B
chr1A	527097816		chr1A	118.82	3020449-43	B	A	B	A	A	B	H	B	H	H	B	B	B	H	H	H	B	H	A	H	A	B	A	H	H	H	H	A	H	H	B	H	H	A	H	H	H	B	A	A	H	H	H	B
chr1A	531280420		chr1A	121.66	1089286-54	B	A	B	A	A	B	H	B	H	H	B	B	B	H	H	H	B	H	A	H	A	B	A	H	H	H	H	A	H	H	B	H	H	A	H	H	H	B	A	A	H	H	H	B
chr1A	532773229		chr1A	124.09	4439507-58	B	A	B	A	A	B	B	B	H	H	B	B	B	H	H	H	B	H	A	H	A	B	A	H	H	H	H	A	H	H	B	B	H	A	H	H	H	B	A	A	H	H	H	B
chr1A	533902926		chr1A	126.53	1279776-5	B	A	B	A	A	B	B	B	H	H	B	B	B	H	H	H	B	H	A	H	A	B	A	H	A	H	H	A	H	H	B	H	H	A	H	H	H	B	A	A	H	H	H	B
chr1A	535311820		chr1A	128.6	3946768-19	B	A	B	-	A	B	B	B	H	H	B	B	B	H	H	H	B	H	A	H	H	B	A	H	H	H	H	A	H	H	H	H	H	A	H	H	H	B	A	A	H	H	H	B
chr1A	535433524		chr1A	129	1012290-43	B	A	B	A	A	B	B	B	H	H	B	B	B	H	H	H	B	H	A	H	H	B	A	H	H	H	H	A	H	H	H	H	H	A	H	H	H	B	A	A	H	H	H	B
chr1A	536664269		chr1A	131.02	994818-18	B	A	B	A	A	B	H	B	H	H	B	B	B	H	H	B	B	H	A	H	H	B	A	H	H	H	H	A	H	H	H	H	H	A	H	H	H	B	A	A	A	H	H	B
chr1D	441309055		chr1A	132.25	42782394-11	B	A	B	-	A	B	H	B	H	H	B	B	B	H	H	B	B	H	A	H	H	B	A	H	H	H	H	A	H	H	H	H	H	A	H	H	H	B	A	A	A	H	B	B
chr1A	539427287		chr1A	134.31	1084505-19	B	A	B	A	A	B	H	B	H	H	B	B	B	H	H	B	B	B	A	H	H	B	A	H	H	H	H	A	H	H	H	H	H	A	H	H	H	B	A	A	A	H	H	B
chr1A	545892273		chr1A	142.84	1100480-63	B	A	B	-	A	B	H	B	H	H	B	B	H	H	H	B	B	B	A	H	H	B	A	H	A	H	B	A	H	H	H	H	H	H	H	H	H	A	A	A	H	H	H	B
chr1A	551428100		chr1A	150.47	3024760-26	B	A	B	H	A	B	A	B	H	H	B	B	H	H	H	B	B	B	A	H	H	B	A	H	H	H	B	A	H	H	H	A	H	B	H	H	H	A	A	A	A	H	H	B
chr1A	563774053		chr1A	167.13	978138-19	H	H	B	B	H	B	H	B	H	H	B	B	H	H	H	B	H	H	A	H	H	B	H	H	H	B	B	A	H	H	H	A	H	B	A	B	H	A	H	H	A	H	B	H
chr1A	561381055		chr1A	168.34	1205950-17	H	H	B	-	H	B	H	B	H	H	B	B	H	H	H	B	H	H	A	H	H	B	H	H	B	B	B	A	H	H	H	A	H	B	A	B	H	A	H	H	A	H	B	H
chrUn	298989804		chr1A	171.21	3027741-27	H	H	B	B	H	B	H	B	H	H	B	H	H	H	H	B	H	H	A	H	H	B	H	H	B	B	B	A	H	H	H	A	H	B	A	B	H	A	H	H	A	H	B	H
chr1A	566005903		chr1A	172.01	996760-27	H	H	B	B	H	B	H	B	H	H	B	H	H	H	H	B	H	H	A	H	H	B	H	H	H	B	B	A	H	H	H	A	H	B	A	B	H	A	H	H	A	H	B	H
chr1A	566590588		chr1A	172.82	1013786-31	H	H	B	-	H	B	H	B	H	H	B	H	H	H	H	B	H	H	A	H	H	B	H	H	H	B	B	A	H	H	H	A	H	B	A	B	H	A	H	H	A	H	B	A
chr1A	566408634		chr1A	173.22	5363171-15	H	H	B	B	H	B	H	B	H	H	B	H	H	H	H	B	H	H	A	H	H	B	H	H	H	B	B	A	H	H	H	A	H	B	A	B	H	A	H	H	A	H	B	A
-	-		chr1A	179.96	1066061-11	H	H	B	B	H	B	A	B	H	H	B	H	H	H	H	B	H	H	H	H	H	B	H	H	H	H	B	A	H	H	H	A	H	B	A	B	A	A	H	B	A	A	B	A
chr1A	588907902		chr1A	195.52	1288831-32	H	H	B	-	H	B	A	A	H	H	B	A	H	H	B	B	A	A	H	H	H	H	H	H	B	A	H	A	B	B	A	A	H	B	A	B	A	A	H	H	A	A	H	A
					-
chr1B	5001690		chr1B	0	983031-53	H	H	B	A	H	A	A	H	A	A	H	A	H	H	H	A	H	H	B	H	H	H	A	H	H	H	B	H	A	B	H	H	A	H	H	B	A	A	H	H	B	B	H	H
chr1B	7988803		chr1B	3.33	1863120-17	H	H	B	A	H	A	A	H	A	A	H	A	H	H	H	A	H	H	B	H	H	H	A	H	H	H	B	H	A	B	H	-	A	H	H	B	A	A	H	H	B	B	H	H
chr1B	8569664		chr1B	6.64	989167-45	H	H	B	A	H	H	A	H	A	A	H	A	H	H	H	A	H	H	B	H	H	H	A	H	H	H	B	H	A	B	H	H	A	H	H	B	A	A	H	H	B	B	B	H
chr1B	15392980		chr1B	19.76	1163852-15	H	H	B	A	B	A	A	H	A	A	A	B	A	H	H	H	H	H	B	A	H	H	A	H	H	H	B	H	A	B	H	H	A	H	B	B	H	H	A	H	B	B	B	H
chrUn	2487612		chr1B	24.69	1100879-53	H	H	B	A	B	H	A	H	H	A	A	B	A	H	H	H	H	H	H	A	H	H	A	H	H	H	B	H	A	A	H	H	A	H	B	B	H	H	A	H	B	B	B	H
chr1B	17816548		chr1B	30.04	999471-10	H	H	H	A	B	H	A	B	H	A	A	B	A	H	B	B	H	H	H	A	H	H	A	H	H	H	B	H	H	A	H	B	A	H	B	B	H	H	A	H	B	B	B	H
chr1B	21352220		chr1B	32.05	5411416-13	H	H	H	A	B	H	A	H	H	A	A	B	A	H	B	B	H	H	H	A	H	H	A	H	H	H	B	H	H	A	H	H	A	H	B	B	H	H	A	H	B	B	B	H
chr1B	22156016		chr1B	34.06	1212708-42	H	H	H	A	B	B	A	H	H	H	A	B	A	H	B	B	H	H	H	A	H	H	A	H	H	H	B	H	H	A	H	H	A	H	B	B	H	H	A	H	B	B	B	H
-	-		chr1B	37.34	12343014-12	H	A	H	A	B	B	A	H	H	H	A	B	A	H	B	B	H	H	H	A	H	H	A	H	H	H	H	H	H	A	H	H	A	H	B	B	H	H	A	H	B	B	B	H
chr1B	28165493		chr1B	39.78	5411127-13	H	A	H	A	B	B	A	H	H	H	A	B	A	H	B	B	H	H	H	A	H	H	A	H	H	H	H	H	H	A	H	H	A	H	B	B	H	H	A	H	B	B	B	H
-	-		chr1B	42.22	7342563-6	H	A	H	-	B	B	A	H	H	H	A	B	H	H	B	B	H	H	H	A	H	H	A	H	H	H	H	H	H	A	H	H	A	H	B	B	H	H	A	H	B	B	B	H
chr1B	35453808		chr1B	43.02	1142135-36	H	A	H	A	B	B	A	H	H	H	A	B	A	H	B	B	H	H	H	A	H	H	A	H	H	H	H	H	H	A	H	H	A	H	B	B	H	H	A	H	B	B	B	H
chr1B	46390000		chr1B	46.68	989222-43	H	A	A	A	B	B	A	B	H	H	A	B	A	A	B	B	H	H	H	A	H	H	A	H	H	H	H	H	H	A	H	B	A	H	B	B	H	H	A	H	B	B	B	H
chr1B	39706121		chr1B	49.51	992751-59	H	A	A	A	B	B	A	H	H	H	A	B	A	A	B	B	H	H	H	A	H	H	A	H	H	H	H	H	H	A	H	B	A	A	B	B	H	H	A	H	B	B	B	H
chr1B	56136577		chr1B	52.34	1075108-7	H	A	A	A	B	B	A	H	H	H	A	B	A	A	B	B	H	H	H	A	H	H	A	H	H	H	H	H	H	A	H	B	H	H	B	B	H	H	A	H	B	B	B	H
chr4B	554842440		chr1B	53.55	13881959-13	H	A	A	-	B	B	A	A	H	H	A	B	A	A	B	B	H	H	H	A	H	H	A	H	H	H	H	H	H	A	H	B	H	H	B	B	H	H	A	H	B	B	B	H
-	-		chr1B	55.17	5578149-16	H	A	A	A	B	B	A	H	H	H	A	B	A	A	B	B	H	H	H	A	H	H	A	H	H	H	H	H	H	H	H	B	H	H	B	B	H	H	A	H	B	B	B	H
-	-		chr1B	55.97	7916823-7	H	A	A	A	B	B	A	H	H	H	A	B	A	A	B	B	H	H	H	A	H	H	A	H	H	H	H	H	H	H	H	B	H	B	B	B	H	H	A	H	B	B	B	H
chr1B	60609113		chr1B	57.17	1093885-45	H	A	A	A	B	H	A	H	H	H	A	B	A	A	B	B	H	H	H	A	H	H	A	H	H	H	H	H	H	H	H	B	H	B	B	B	H	H	A	B	B	B	B	H
chr1B	72166007		chr1B	59.18	2257832-8	H	A	A	A	B	H	A	B	H	H	A	B	A	A	B	B	H	H	H	A	H	H	A	H	H	H	H	H	H	H	H	H	H	B	B	B	H	H	A	B	B	H	B	B
chr1B	84562748		chr1B	59.98	991934-58	H	A	A	A	B	H	A	H	H	H	A	B	A	A	B	B	H	H	H	A	H	H	A	H	H	H	H	H	H	H	H	B	H	B	B	B	H	H	A	B	B	H	B	B
chr1B	109145150		chr1B	62.82	4989476-25	H	A	A	A	B	H	A	H	H	H	A	B	A	A	B	B	H	H	H	A	H	H	A	H	H	H	H	H	H	H	H	B	H	B	B	B	H	H	A	B	B	H	B	B
chr1B	109145179		chr1B	64.03	1107437-9	H	A	A	-	B	H	A	H	H	H	A	B	A	A	B	B	H	H	H	A	H	H	A	H	H	H	H	H	H	H	H	B	H	B	B	B	H	H	A	B	B	H	B	B
chr1B	142510802		chr1B	65.26	977457-63	H	A	H	A	H	H	A	H	H	H	A	B	A	A	B	B	H	H	H	A	H	H	A	H	H	H	H	H	H	H	H	B	H	B	B	B	H	H	A	B	B	H	B	B
chr1B	176291173		chr1B	65.66	1095754-15	H	A	H	A	H	H	A	H	H	H	A	B	A	A	B	B	H	H	H	A	H	H	A	H	H	H	H	H	H	H	H	B	H	B	B	B	H	H	A	B	B	H	B	B
chr1B	209521020		chr1B	66.46	5576893-15	H	A	H	A	H	H	A	H	H	H	A	B	A	A	H	B	H	H	H	A	H	H	A	H	H	H	H	H	H	H	H	B	H	B	B	B	H	H	A	B	B	H	B	B
-	-		chr1B	69.7	4910365-7	H	A	H	A	H	H	H	H	H	H	H	B	A	A	H	B	H	H	H	A	H	H	A	H	H	H	H	H	H	H	H	B	H	B	B	B	H	H	A	B	H	H	B	B
chr1B	357443709		chr1B	73.4	984050-18	H	A	H	A	H	H	H	H	H	H	H	B	A	A	H	B	H	H	H	A	H	H	A	H	H	H	H	H	H	H	H	B	H	H	B	B	H	H	A	B	H	H	B	B
chr1B	367425816		chr1B	73.8	1051996-55	H	A	H	A	H	H	H	H	H	H	H	B	A	A	H	B	H	H	H	A	H	H	A	B	H	H	H	H	H	H	H	B	H	H	B	B	H	H	A	B	H	H	B	B
chr1B	388146379		chr1B	77.96	1121672-11	H	H	H	-	H	H	H	H	H	H	H	B	A	H	H	B	A	H	H	A	H	H	A	B	H	H	H	H	H	H	H	B	H	H	B	B	H	H	A	B	H	H	B	B
chr1B	420692245		chr1B	80.84	4909565-28	H	H	B	A	H	H	H	H	H	H	H	B	A	B	H	B	A	H	H	A	H	H	A	B	A	H	H	H	H	H	H	B	A	A	B	B	H	H	A	B	H	H	B	B
chr1B	426443861		chr1B	82.89	1088611-29	H	H	B	A	H	H	H	H	H	H	H	B	A	B	H	B	A	H	H	A	H	H	A	B	-	H	H	H	H	H	H	B	A	H	B	B	H	H	A	B	H	H	B	B
chr1B	432331450		chr1B	86.62	1148424-11	H	H	B	A	B	H	H	H	H	H	H	B	A	B	H	B	A	H	H	A	B	H	A	B	H	H	H	B	H	H	H	B	A	H	B	B	H	H	A	B	H	H	B	B
chr1B	442968471		chr1B	88.24	1167425-30	H	H	B	A	B	H	H	H	H	H	H	B	A	B	H	B	A	H	H	A	B	H	A	B	H	H	H	B	H	H	H	B	A	H	B	B	H	B	A	B	H	H	B	B
chr1B	441998778		chr1B	88.64	1084096-30	H	H	B	A	B	H	H	H	H	H	H	B	A	B	H	B	A	H	H	A	B	H	A	B	H	H	H	B	H	H	H	B	A	H	B	B	H	B	A	B	H	H	B	B
chr1B	444058473		chr1B	89.45	1022873-12	H	H	B	A	B	H	H	H	H	H	H	B	A	B	H	B	A	H	H	A	B	H	A	B	H	H	H	B	H	H	H	B	A	H	B	B	H	B	A	B	H	H	B	B
chr1B	471181481		chr1B	96.57	1091112-13	A	H	B	A	B	B	B	H	H	H	H	B	A	B	H	B	A	H	H	H	B	H	A	B	H	B	B	B	H	H	H	B	A	H	B	B	H	B	A	B	H	H	B	B
chr1B	489207833		chr1B	102.82	1063426-26	A	H	B	A	B	B	B	H	H	H	H	B	A	B	H	B	A	H	H	H	B	A	A	B	H	B	B	B	H	H	B	B	A	H	B	B	H	B	A	B	H	H	B	B
chr1B	502219273		chr1B	106.55	2254318-7	A	H	B	-	B	B	B	H	H	H	H	B	A	B	H	H	A	H	H	H	B	A	A	B	H	B	B	H	H	H	B	B	A	H	B	B	H	B	A	B	H	B	B	B
chr1B	501982541		chr1B	107.37	1122914-40	A	H	B	-	B	B	B	B	H	H	H	B	A	B	H	H	A	H	H	H	B	A	A	B	-	B	B	H	H	H	B	B	A	H	B	B	H	B	A	B	H	B	B	B
chr1B	530957913		chr1B	115.13	2277365-39	A	H	B	A	B	B	B	H	H	H	H	B	A	B	H	A	A	H	H	B	B	A	A	B	H	B	B	H	H	H	B	B	A	H	H	B	H	B	A	B	A	B	B	B
-	-		chr1B	115.53	7342827-14	A	H	B	A	B	B	B	H	H	H	H	B	A	B	H	A	A	H	H	B	B	A	A	B	B	B	B	H	H	H	B	B	A	H	H	B	H	B	A	B	A	B	B	B
-	-		chr1B	126.4	1000810-6	A	H	B	A	B	H	B	H	A	H	H	B	A	B	H	A	H	H	H	B	H	A	A	B	H	B	H	H	H	H	B	H	H	H	A	H	H	B	H	H	A	B	B	B
chr1B	571445284		chr1B	132.68	1043194-47	A	H	B	A	B	H	B	H	A	H	H	B	A	H	B	A	H	H	H	B	H	A	H	B	H	B	H	H	H	H	B	H	H	H	A	H	H	B	H	H	A	B	B	B
chr1B	588225335		chr1B	141.59	2262137-49	A	H	H	A	B	H	B	H	A	H	H	H	A	H	B	A	H	H	H	B	H	A	H	B	H	B	H	H	H	H	B	H	H	B	A	H	H	B	H	H	A	H	B	H
chr1B	600377695		chr1B	144.88	3222477-12	A	H	H	A	B	H	H	H	A	H	H	H	A	H	H	A	H	H	H	B	H	A	H	B	H	B	H	H	H	H	B	H	H	B	A	H	H	B	H	H	A	H	B	H
chr1B	596258027		chr1B	145.29	2282538-27	A	H	H	-	B	H	H	H	A	H	H	H	A	H	H	A	H	H	H	B	H	A	H	B	H	B	H	H	H	H	B	B	H	B	A	H	H	B	H	H	A	H	B	H
-	-		chr1B	146.93	26673797-26	A	H	H	B	B	B	H	H	A	H	H	H	A	H	H	A	H	H	H	B	H	A	H	B	H	B	H	H	H	H	B	H	H	B	A	H	B	B	H	H	A	H	B	H
chr1B	614393199		chr1B	151.89	3064440-35	A	H	H	B	B	H	H	H	A	H	H	H	A	A	H	A	H	H	A	B	H	A	B	H	H	H	H	H	H	H	B	H	H	B	A	H	H	B	H	H	A	H	B	H
chr1B	626727552		chr1B	162.21	1026479-48	H	H	H	H	B	H	H	H	A	H	A	H	A	A	H	A	H	B	A	H	H	A	B	H	H	H	H	H	H	H	B	A	H	H	A	H	H	B	H	H	A	H	B	H
chr1A	551592563		chr1B	165.88	4408878-7	H	H	H	H	H	H	H	H	A	H	A	B	A	A	H	H	H	B	A	H	H	A	B	H	H	H	H	H	H	H	H	H	H	H	A	H	H	B	H	H	A	H	B	H
-	-		chr1B	166.28	7337147-5	H	H	H	H	H	H	H	H	A	H	A	B	A	A	H	H	H	B	A	H	H	A	B	H	H	H	H	H	H	H	H	H	H	H	A	H	H	B	H	H	A	H	B	H
-	-		chr1B	167.89	4405622-8	H	H	H	A	H	H	H	H	A	H	A	B	A	A	H	H	H	B	A	H	H	A	B	H	H	H	H	H	H	H	H	H	H	H	A	H	H	B	H	H	A	H	B	H
chr1B	634501736		chr1B	169.51	977296-58	H	H	H	A	H	H	H	H	H	H	A	B	A	A	H	B	H	B	A	H	H	A	B	H	H	H	H	H	H	H	H	H	H	H	A	H	H	B	H	H	A	H	B	H
chr1D	462147666		chr1B	170.73	1032322-47	H	H	H	-	H	H	H	H	H	H	A	B	A	A	H	B	H	B	A	H	H	A	B	H	H	H	H	H	H	H	H	H	H	H	A	H	H	B	H	H	A	H	B	H
chr1B	641218775		chr1B	176.14	1216401-5	H	H	H	B	H	H	H	H	H	H	H	B	A	A	H	B	H	H	A	H	H	A	B	H	A	H	H	B	H	H	H	H	H	H	A	H	H	B	H	H	H	H	B	H
chr1B	654116801		chr1B	184.59	3222427-46	H	A	H	B	H	A	H	H	H	H	H	B	A	A	H	B	H	H	A	H	H	A	B	H	A	H	H	H	H	H	H	H	H	H	H	H	H	B	H	H	H	B	B	B
chr1B	658439161		chr1B	191.25	3947374-20	H	A	H	A	H	A	H	H	H	H	H	B	H	A	H	B	H	H	A	A	H	A	B	H	A	H	B	H	H	H	H	H	H	H	H	H	H	B	H	H	H	B	B	B
-	-		chr1B	191.65	1238402-6	H	A	H	A	H	A	H	H	H	H	H	B	H	A	H	B	H	H	A	A	H	A	B	H	A	H	B	H	H	H	H	H	H	H	H	H	H	B	H	H	H	B	B	B
chrUn	8242861		chr1B	192.85	1016753-21	H	A	H	H	H	A	H	H	H	H	H	B	H	A	H	B	H	H	A	A	H	A	B	H	A	H	B	H	H	H	H	H	H	H	H	H	H	B	H	H	H	B	B	B
					-
chr2A	43450141		chr2A	0	1128539-33	B	H	A	A	H	H	H	H	H	A	A	B	A	H	A	H	A	H	H	A	H	B	A	H	A	A	H	B	H	H	H	B	H	A	H	H	B	A	B	H	B	H	H	A
chr2A	48248388		chr2A	2.86	1103058-31	B	H	A	H	H	B	H	H	H	A	A	B	A	H	A	H	A	H	H	A	H	B	A	H	A	A	H	B	H	B	H	B	H	A	H	H	B	A	B	H	B	H	H	A
chr2A	54630785		chr2A	13.59	1076296-32	B	B	A	A	H	B	H	A	H	A	A	B	A	H	A	H	A	H	H	A	H	B	A	H	A	A	A	B	B	B	H	B	H	A	H	H	B	A	B	H	H	H	H	A
chr7A	699092314		chr2A	17.84	982253-14	B	B	A	-	H	B	H	A	H	A	A	B	A	H	A	H	A	H	H	A	H	B	H	H	A	A	A	H	B	H	H	B	H	H	H	H	B	H	B	H	A	H	H	A
chr2A	59120189		chr2A	18.67	4910904-22	B	B	A	B	H	B	H	A	H	A	A	B	A	H	A	H	A	H	H	A	H	B	H	H	A	A	A	H	B	H	H	B	H	H	H	H	B	H	B	H	A	H	H	A
chr2A	60773038		chr2A	21.1	1087875-10	B	B	A	A	H	B	H	A	H	A	A	B	A	H	A	H	A	H	H	A	H	H	H	B	A	A	A	H	B	H	H	B	H	H	H	H	B	H	B	H	A	H	H	A
chr2D	71578495		chr2A	28.73	1021346-32	B	B	A	-	H	B	A	A	H	A	A	B	A	H	H	H	A	H	H	A	H	H	H	B	A	A	A	H	B	H	H	B	H	H	H	A	B	H	B	B	A	H	H	A
-	-		chr2A	34.24	7335732-6	B	B	A	A	H	B	H	A	B	H	A	B	A	H	H	H	A	H	H	A	H	H	H	B	A	A	A	H	B	H	H	B	H	H	H	A	H	H	B	H	A	H	B	A
chr2A	80238025		chr2A	35.47	1228285-17	B	B	A	A	H	B	H	A	B	H	A	B	A	H	H	H	A	H	H	A	H	H	H	B	A	A	A	A	B	H	H	B	H	H	H	A	H	H	B	H	A	H	B	A
chr2A	83593886		chr2A	38.38	4909472-22	B	B	A	-	H	B	H	A	B	H	A	B	A	H	H	H	A	H	A	A	H	H	H	B	A	A	A	H	B	H	H	A	H	H	H	A	H	H	B	H	A	H	B	A
chr2A	92472933		chr2A	40.84	2260288-60	B	B	A	A	H	B	H	A	B	H	A	B	A	H	H	H	A	H	A	A	H	H	H	B	A	A	H	H	B	H	H	H	H	H	H	A	H	H	B	H	A	H	B	A
chr2A	93187874		chr2A	41.24	1108910-42	B	B	A	A	H	B	H	A	B	H	A	B	A	H	H	H	A	H	A	A	H	H	H	B	A	A	H	H	B	H	H	H	H	H	H	A	H	H	B	H	A	H	B	A
chr2A	118675892		chr2A	48.81	1090508-43	B	B	H	A	H	B	H	A	B	H	A	B	A	H	H	H	A	B	A	A	H	H	H	H	A	A	H	H	B	H	H	H	H	H	H	A	H	H	B	H	A	A	B	H
-	-		chr2A	53.78	5358507-13	B	B	H	A	H	H	H	A	B	H	A	B	A	H	H	H	A	H	A	A	H	H	H	H	A	A	H	H	B	H	H	H	H	H	H	A	H	H	B	H	A	A	B	H
chr2A	176680203		chr2A	66.43	1205816-16	B	B	H	-	H	H	B	B	H	H	A	B	A	H	H	H	H	H	A	A	H	H	H	H	A	H	H	H	H	H	H	H	H	H	H	A	H	A	B	H	A	H	B	H
chr2A	185345167		chr2A	68.5	994487-35	B	B	H	B	H	H	B	B	H	H	A	B	A	H	H	H	H	H	A	A	H	A	H	H	A	H	H	H	H	H	H	H	H	H	B	A	H	A	B	H	A	H	B	H
-	-		chr2A	71.76	7337499-11	B	B	H	B	H	H	B	B	H	H	A	B	A	H	A	H	H	H	A	A	H	A	H	H	A	A	H	H	H	H	H	H	H	H	B	A	H	A	B	H	A	H	B	H
chr2A	410889327		chr2A	72.56	1074589-47	B	B	H	B	H	H	B	B	H	H	A	B	A	H	A	H	H	H	A	A	H	A	H	H	A	A	H	H	H	H	H	H	H	H	B	A	H	A	B	H	A	H	B	H
chr2A	497625421		chr2A	72.96	1223155-20	B	B	H	B	H	H	B	B	H	H	A	B	A	H	A	H	H	H	A	A	H	A	H	H	A	A	H	H	H	H	H	H	H	H	B	A	H	A	B	H	A	H	B	H
chr2A	510948360		chr2A	76.23	2255026-25	B	B	H	B	A	H	B	B	H	H	A	B	A	H	H	H	H	H	A	A	H	A	H	H	A	A	H	H	H	H	H	H	H	H	B	A	H	A	B	H	A	H	B	H
-	-		chr2A	79.54	7337536-9	B	B	H	-	A	H	B	B	H	H	A	B	A	H	A	H	H	H	A	A	H	A	H	H	A	A	H	H	H	H	H	H	H	H	B	A	H	A	B	H	A	H	B	H
chr2A	540074459		chr2A	81.17	1268007-68	B	B	H	B	A	H	B	B	H	H	A	B	A	H	A	H	H	H	A	A	H	A	H	H	A	A	H	H	H	H	H	H	H	H	B	H	H	A	B	H	A	H	B	H
chr2A	532041014		chr2A	81.57	1099927-7	B	B	H	B	A	H	B	B	H	H	A	B	A	H	A	H	H	H	A	A	H	A	H	H	A	A	H	H	H	H	H	H	H	H	B	H	H	A	B	H	A	H	B	H
chr2A	572356489		chr2A	87.33	7337295-27	B	B	H	B	A	H	B	B	A	H	A	B	A	H	A	H	A	H	A	A	H	A	H	H	A	A	H	H	H	H	H	A	A	H	B	H	H	A	B	H	A	H	B	H
chr2A	563950254		chr2A	88.13	5578491-24	B	B	H	B	A	H	B	B	A	H	A	B	A	H	A	H	A	H	A	A	H	A	H	H	A	A	H	H	H	H	H	H	A	H	B	H	H	A	B	H	A	H	B	H
chr2A	561848369		chr2A	88.93	7340812-24	B	B	H	B	A	H	B	B	A	H	A	B	A	H	A	H	A	H	A	A	H	A	H	H	A	A	H	H	H	H	H	H	A	H	B	H	H	A	B	H	A	H	B	H
-	-		chr2A	89.73	4406850-8	B	B	H	B	A	H	B	B	A	H	A	B	A	A	A	H	A	H	A	A	H	A	H	H	A	A	H	H	H	H	H	H	A	H	B	H	H	A	B	H	A	H	B	H
chr2A	554422431		chr2A	90.94	4910598-55	B	B	H	B	A	H	B	B	A	H	A	B	A	A	A	H	A	H	A	A	H	A	H	H	A	A	H	H	H	H	H	H	A	H	B	A	H	A	B	H	A	H	B	H
-	-		chr2A	115.28	7343491-12	B	B	H	B	A	H	B	B	A	H	H	H	H	A	H	H	A	H	H	A	B	A	A	B	A	H	H	H	A	A	H	H	A	H	B	H	H	H	B	H	A	H	H	B
chr2A	667583587		chr2A	116.08	3961373-36	B	B	H	A	A	H	B	B	A	H	H	H	H	A	H	H	A	H	H	A	B	A	A	B	A	H	H	H	A	A	H	H	A	H	B	H	H	H	B	H	A	H	H	B
chr2A	670237779		chr2A	117.7	1089494-44	B	B	H	A	A	H	B	B	A	B	H	H	H	A	H	H	A	H	H	A	B	A	A	B	A	H	H	H	A	A	H	H	A	H	B	H	H	H	B	H	A	H	H	B
chr2A	676994096		chr2A	124.39	998788-19	B	B	H	B	A	H	B	B	A	B	H	H	H	A	H	H	A	H	H	A	B	A	A	B	A	H	B	H	A	A	H	H	H	H	B	H	H	H	B	H	A	B	H	B
chr2A	690962390		chr2A	138.35	2278215-18	B	B	H	B	A	H	B	H	A	B	H	B	H	A	H	H	A	A	A	A	B	H	H	B	A	H	B	H	A	A	H	H	H	H	H	H	B	H	B	H	A	B	A	B
chr2A	691529933		chr2A	139.15	1003845-49	B	B	H	B	A	H	B	H	A	B	H	B	H	H	H	H	A	A	A	A	B	H	H	B	A	H	B	H	A	A	H	H	H	H	H	H	B	H	B	H	A	B	A	B
chr2A	694955913		chr2A	140.78	1009386-46	B	B	H	-	A	H	B	H	A	B	H	B	H	H	H	H	A	A	A	A	B	H	H	B	A	H	B	H	A	A	H	H	H	H	H	H	B	H	B	H	A	B	A	B
chr2A	696287296		chr2A	142	1073094-63	B	B	H	B	A	H	B	H	A	B	H	B	H	H	H	H	A	A	A	A	B	H	H	B	A	H	B	H	A	A	H	H	H	H	H	H	B	H	B	H	A	B	A	B
chr2A	703207777		chr2A	144.83	9725080-41	B	B	H	B	A	B	B	H	A	B	H	B	H	B	H	H	A	A	A	A	B	H	H	B	A	H	B	H	A	A	H	H	H	H	H	H	B	H	B	H	A	B	A	B
chr2A	703349671	QPm.GZ1-2A	chr2A	146.84	996555-38	B	B	H	B	A	B	B	H	A	B	H	B	H	B	H	H	A	A	A	A	B	H	H	B	A	H	B	H	A	A	H	H	H	H	H	H	B	H	B	H	A	B	A	B
chr2A	703386531		chr2A	151.76	2254615-24	B	B	H	B	A	B	H	B	A	B	H	B	H	B	H	H	A	A	A	A	B	H	H	B	A	H	B	H	A	A	H	A	H	H	H	H	B	H	B	H	A	B	A	B
chr2A	705340913		chr2A	153.79	994685-36	B	B	H	-	A	B	H	H	A	B	H	B	H	B	H	H	A	A	A	A	B	H	H	B	A	H	B	H	A	A	H	H	H	H	H	H	B	H	B	H	A	B	A	B
chr2A	709057120		chr2A	156.25	1101086-26	B	B	H	B	A	B	H	H	A	B	H	B	H	B	H	H	A	A	A	A	B	H	H	B	A	H	B	H	A	A	H	H	H	B	H	H	B	H	B	H	A	B	A	B
chr2A	706928677		chr2A	156.65	1147248-18	B	B	H	B	A	B	H	H	A	B	H	B	H	B	H	H	A	A	A	A	B	H	H	B	A	H	B	H	A	A	H	H	H	B	H	H	B	H	B	H	A	B	A	B
-	-		chr2A	157.85	41420734-12	B	B	H	B	A	B	H	H	A	B	H	B	H	B	H	H	A	A	A	A	B	A	H	B	A	H	B	H	A	A	H	H	B	B	H	H	B	H	B	H	H	B	A	B
chr2A	717007485		chr2A	162.35	1053641-64	B	B	H	B	A	B	H	H	A	B	H	H	H	B	A	H	A	A	A	A	B	H	H	B	A	H	B	H	A	A	H	H	B	B	H	H	B	B	B	H	H	B	A	H
chr2A	718881970		chr2A	165.59	7353838-21	B	B	H	B	H	B	H	H	A	B	H	H	H	B	A	H	A	A	A	A	B	H	H	B	A	H	B	H	A	A	H	H	B	H	H	H	B	B	B	H	H	B	A	H
chr2A	726086193		chr2A	170.09	2276132-44	B	B	H	B	H	B	H	H	A	H	H	H	H	B	A	H	A	A	A	A	B	H	B	B	A	H	B	H	A	A	H	H	H	H	H	H	H	B	B	H	H	B	A	H
chr2A	726672578		chr2A	172.51	2276835-45	B	B	H	B	H	B	H	H	A	H	H	H	H	H	A	H	A	A	A	A	B	H	B	B	A	H	B	H	A	A	H	H	H	H	H	H	H	B	H	H	H	B	A	H
chr2D	592994297		chr2A	172.91	4394591-25	B	B	H	-	H	B	H	H	A	H	H	H	H	H	A	H	A	A	A	A	B	H	B	B	A	H	B	H	A	A	H	H	H	H	H	H	H	B	H	H	H	B	A	H
chr2B	728344457		chr2A	178.37	1119421-60	B	B	H	B	H	B	H	H	A	H	H	H	B	H	A	H	A	A	A	A	B	H	B	B	A	H	H	H	A	H	H	H	H	H	H	H	H	B	H	H	H	H	A	H
chr2D	606705458		chr2A	189.2	979520-17	B	H	H	H	B	H	H	H	A	A	H	H	B	H	A	A	H	A	A	A	B	H	B	B	A	H	H	H	H	H	H	H	H	H	H	H	H	B	H	H	B	H	H	H
chrUn	248373519		chr2A	207.95	1024346-26	H	A	H	-	H	H	H	H	B	A	H	H	B	H	A	A	H	A	A	H	A	H	B	H	A	H	H	A	H	H	H	H	H	H	H	H	A	H	H	A	H	A	B	H
chr2A	758893275		chr2A	210.42	1060943-10	H	A	H	H	H	H	H	H	B	A	H	H	B	H	A	A	H	A	A	H	A	H	B	H	A	H	H	A	H	H	H	H	H	H	H	H	A	H	H	H	H	A	B	H
chr2A	760131926		chr2A	210.82	1101257-5	H	A	H	H	H	H	H	H	B	A	H	H	B	H	A	A	H	A	A	H	A	H	B	H	A	H	H	A	H	H	H	H	H	H	H	H	A	H	H	H	H	A	B	H
chr1D	463005994		chr2A	214.91	5339915-5	H	A	H	A	H	A	H	H	B	A	A	H	B	H	A	A	H	A	A	H	A	H	B	H	A	H	H	H	H	H	H	H	H	H	B	H	A	B	H	H	H	A	B	H
-	-		chr2A	218.18	2293237-21	H	A	H	H	H	A	H	H	B	A	A	H	B	H	A	A	H	A	A	H	A	B	B	H	A	H	H	H	H	H	H	H	H	H	B	H	A	B	H	H	H	A	B	H
chr2A	770255858		chr2A	218.58	1010000-53	H	A	H	H	H	A	H	H	B	A	A	H	B	H	A	A	H	A	A	H	A	B	B	H	A	H	H	H	H	H	H	H	H	H	B	H	A	B	H	H	H	A	B	H
-	-		chr2A	219.38	16530865-13	H	A	H	B	H	A	H	H	B	A	A	H	B	H	A	A	H	A	A	H	A	B	B	H	A	H	H	H	H	H	H	H	H	H	B	H	A	B	H	H	H	A	B	H
chr2A	774623126		chr2A	220.58	2249723-28	H	A	H	H	H	A	H	A	B	A	A	H	B	H	A	A	H	A	A	H	A	B	B	H	A	H	H	H	H	H	H	H	H	H	B	H	A	B	H	H	H	A	B	H
					-
chr2B	91549336		chr2B	0	1182884-6	A	H	H	A	A	A	B	H	A	H	A	B	A	A	H	H	H	H	H	H	H	H	H	H	H	B	H	A	A	A	H	H	B	H	H	H	A	B	B	B	H	H	H	A
chr2B	90785901		chr2B	0.4	1052694-10	A	H	H	A	A	A	B	H	A	H	A	B	A	A	H	H	H	H	H	H	H	H	H	H	H	B	H	A	A	A	H	H	B	H	H	H	A	B	B	B	H	H	H	A
chr2D	69275351		chr2B	4.08	1020900-28	A	H	H	A	A	A	B	H	A	H	A	H	A	H	H	H	H	H	H	H	H	H	H	H	H	B	H	A	A	A	H	H	B	H	B	B	H	B	B	B	H	H	H	A
chr2B	122927150		chr2B	8.63	1226885-19	A	H	H	-	A	A	B	H	A	H	A	H	A	H	H	A	H	H	H	H	H	B	H	H	H	B	B	A	A	A	H	H	B	H	B	B	H	B	B	B	H	B	H	A
chr2B	133822129		chr2B	11.07	3021591-7	A	H	H	A	A	A	B	H	A	H	A	H	A	H	H	A	H	H	H	A	H	B	H	H	A	B	B	A	A	A	H	H	H	H	B	B	H	B	B	B	H	B	H	A
chr2D	84744312		chr2B	12.27	5338383-16	A	H	H	H	A	A	B	H	A	H	A	H	A	H	H	A	H	H	H	A	H	B	H	H	H	B	B	A	A	A	H	H	H	H	B	B	H	B	B	B	H	B	H	A
chr2B	140847933		chr2B	14.29	2283019-10	A	H	H	B	A	A	B	H	A	A	A	H	A	H	H	A	H	H	H	A	H	B	H	H	H	B	B	A	A	A	H	H	H	H	B	B	H	B	B	B	H	B	H	A
chr2B	143000939		chr2B	15.09	988548-18	A	H	H	-	A	A	B	H	A	A	A	H	A	H	H	A	H	H	H	A	H	B	H	H	H	B	B	A	A	A	H	H	H	H	B	B	H	B	B	B	H	B	H	A
chr2D	90321392		chr2B	15.89	4005752-34	A	H	H	B	A	A	B	H	A	A	H	H	A	H	H	A	H	H	H	A	H	B	H	H	H	B	B	A	A	A	H	H	H	H	B	B	H	B	B	B	H	B	H	A
chr2B	158649496		chr2B	24.29	4398051-7	A	H	H	B	A	A	B	H	A	A	A	H	H	H	H	A	B	H	H	A	H	B	B	A	H	B	B	A	A	A	H	H	H	H	B	B	H	B	B	B	H	B	H	A
chr2B	166292215		chr2B	28.37	1020912-59	A	H	H	B	H	A	B	B	A	A	A	H	H	H	H	A	B	H	H	A	H	B	B	A	H	B	B	A	A	A	H	H	H	H	B	H	H	B	B	B	H	B	H	A
chr2B	175068236		chr2B	30.4	1002872-19	A	H	H	B	H	A	B	H	A	A	H	H	H	H	H	A	B	H	H	A	H	B	B	A	H	B	B	A	A	A	H	H	H	H	H	H	H	H	B	B	H	B	H	A
chr2D	123811534		chr2B	31.2	1084979-21	A	H	H	B	H	A	B	H	A	A	H	H	H	H	H	A	B	H	H	A	A	B	B	A	H	B	B	A	A	A	H	H	H	H	H	H	H	H	B	B	H	B	H	A
chr2B	181119128		chr2B	32	12774324-58	A	H	H	B	H	A	B	H	A	A	H	H	H	H	H	A	B	H	H	A	A	B	B	A	H	B	B	A	A	A	H	H	H	H	H	H	H	H	B	B	H	B	H	H
chr2B	202155886		chr2B	37.37	1863181-64	A	H	H	B	H	A	B	H	A	A	H	H	H	H	H	B	B	H	H	A	A	B	B	H	H	B	B	A	A	A	H	H	H	H	H	H	H	H	B	B	H	B	H	H
chr2B	223152424		chr2B	39.8	1090570-7	A	H	H	B	H	A	B	H	A	A	H	H	H	H	H	B	B	H	H	A	A	B	B	H	H	B	B	A	A	A	H	H	H	H	H	A	H	H	H	B	H	B	H	H
chr2B	236583792		chr2B	42.65	984789-7	A	H	H	B	H	A	B	H	A	A	H	H	H	H	H	B	B	H	H	A	A	B	B	B	H	B	B	A	A	A	H	H	H	H	H	A	H	H	H	B	H	B	H	H
chr2B	247517744		chr2B	44.67	1003628-47	A	H	H	B	B	A	B	H	A	A	H	H	B	H	H	B	B	H	H	A	A	B	B	B	H	B	B	A	A	A	H	H	H	H	H	A	H	H	H	B	H	B	H	H
chr2B	382085199		chr2B	46.7	1108801-31	A	H	H	-	B	A	B	H	A	A	B	H	B	H	H	B	B	H	H	A	A	B	B	H	H	B	B	A	A	A	H	H	H	H	H	A	H	H	H	B	H	B	H	H
chr2B	340594863		chr2B	47.1	1695740-32	A	H	H	B	B	A	B	H	A	A	B	H	B	H	H	B	B	H	H	A	A	B	B	B	H	B	B	A	A	A	H	H	H	H	H	A	H	H	H	B	H	B	H	H
chr2B	422190999		chr2B	49.54	1127840-34	A	H	H	-	B	H	B	H	A	A	B	H	B	H	H	B	B	H	H	A	A	B	B	B	H	B	B	A	A	A	H	B	H	H	H	A	H	H	H	B	H	B	H	H
chr2B	436537228		chr2B	50.34	1055060-17	A	H	H	B	B	H	B	H	A	A	B	H	H	H	H	B	B	H	H	A	A	B	B	B	H	B	B	A	A	A	H	H	H	H	H	A	H	H	H	B	H	B	H	H
chr2B	452396085		chr2B	54.43	1093960-52	A	H	B	B	B	H	B	H	H	H	B	H	H	H	H	B	B	H	H	H	A	B	B	B	H	B	B	H	A	A	H	H	H	H	H	A	H	H	H	B	H	B	H	H
chr2B	457335164		chr2B	55.63	980820-43	A	H	B	B	B	H	B	H	H	H	B	H	H	H	H	B	B	H	H	H	A	B	B	B	H	B	B	H	A	A	H	H	H	H	H	A	H	H	H	B	H	B	H	H
chr5B	43824418		chr2B	57.66	19485186-8	A	H	B	-	B	H	B	B	H	H	B	H	H	H	H	B	B	H	H	H	A	B	B	B	H	B	B	H	A	A	H	H	H	H	H	A	H	H	H	B	H	B	H	H
chr2B	493650072		chr2B	60.95	1059635-54	A	H	B	B	B	H	B	H	H	H	B	H	H	H	H	B	H	H	H	H	A	B	B	B	H	B	B	H	A	H	H	H	H	H	H	A	H	H	H	B	H	B	H	H
chr2B	510796274		chr2B	64.2	1215475-35	A	H	B	B	B	A	B	H	H	H	B	H	H	H	H	B	H	H	H	H	A	B	B	B	H	B	B	H	A	H	H	H	H	H	H	A	H	H	H	B	H	H	H	H
chr2B	543146791		chr2B	69.6	3064760-32	A	H	B	-	B	A	B	H	H	A	B	H	H	H	H	B	H	H	H	H	A	B	B	B	H	B	B	H	A	H	H	H	H	H	B	A	H	H	H	B	H	H	H	H
chr2B	544983290		chr2B	70.4	1075489-38	A	H	B	H	B	A	B	B	H	A	B	H	H	H	H	B	H	H	H	H	A	B	B	B	H	B	B	H	A	H	H	H	H	H	B	A	H	H	H	B	H	H	H	H
chr2B	581433203		chr2B	83.13	4005477-38	A	H	B	-	B	A	B	H	H	A	H	H	H	B	B	B	H	B	H	H	A	B	B	B	H	B	B	A	A	H	H	H	H	H	B	A	H	H	H	H	A	H	H	H
-	-		chr2B	83.53	4909383-16	A	H	B	A	B	A	B	H	H	A	H	H	H	B	B	B	H	B	H	H	A	B	B	B	H	B	B	A	A	H	H	H	H	H	B	A	H	H	H	H	A	H	H	H
chr2B	616934904		chr2B	91.07	995100-60	A	H	H	A	B	H	H	H	B	H	H	H	H	B	B	B	H	B	H	H	A	B	B	B	H	B	B	A	A	H	H	H	H	H	B	A	H	H	H	H	A	H	H	H
chr2B	634191493		chr2B	93.5	1256282-10	A	H	H	A	B	H	H	H	B	H	H	H	A	B	B	B	H	B	H	H	A	B	B	B	H	B	B	A	A	H	H	H	H	H	B	A	H	H	H	H	A	H	H	H
chr2B	642790402		chr2B	95.52	995800-30	A	H	H	A	B	H	H	H	B	H	H	B	A	B	B	B	H	B	H	H	A	B	B	B	H	B	B	A	A	A	H	A	H	H	B	A	A	H	H	H	A	H	H	H
chr2B	634409044		chr2B	97.96	1210472-44	A	H	H	-	B	H	H	H	B	H	H	B	A	B	B	B	H	B	H	H	A	B	B	B	A	B	B	A	A	A	H	A	H	H	B	A	H	H	H	H	A	H	H	H
chr2B	672059683		chr2B	104.66	5325266-8	A	H	A	B	B	H	H	H	B	H	H	B	A	B	B	H	H	B	H	H	A	B	B	H	A	B	B	A	A	H	H	A	H	H	B	A	H	H	H	H	A	H	H	H
-	-		chr2B	106.68	4405343-16	A	H	A	A	B	H	H	B	B	H	H	B	A	B	B	H	H	B	H	H	A	B	B	H	H	B	B	A	A	H	H	A	H	H	B	A	H	H	H	H	A	H	H	H
chr2D	568309420		chr2B	108.29	1054849-66	A	H	A	A	B	B	H	H	B	H	H	B	A	B	B	H	H	B	H	H	A	B	B	H	B	B	B	A	A	H	H	A	H	H	B	A	H	H	H	H	A	H	H	A
chr2B	677207387		chr2B	109.09	1744840-48	A	H	A	H	B	B	H	H	B	H	H	B	A	B	B	H	H	B	H	H	A	B	B	H	H	B	B	A	A	H	H	A	H	H	B	A	H	H	H	H	A	H	H	A
chr2B	680046808		chr2B	109.49	1113318-24	A	H	A	B	B	B	H	H	B	H	H	B	A	B	B	H	H	B	H	H	A	B	B	H	H	B	B	A	A	H	H	A	H	H	B	A	H	H	H	H	A	H	H	A
chr2B	688374679		chr2B	111.5	1279567-37	A	H	A	B	H	B	H	H	B	H	H	B	A	B	B	H	H	B	H	H	A	B	B	H	H	B	B	A	A	H	H	A	H	H	B	A	H	H	H	H	A	H	H	A
chr2B	688434312		chr2B	111.9	1226727-54	A	H	A	H	H	B	H	H	B	H	H	B	A	B	B	H	H	B	H	H	A	B	B	H	H	B	B	A	A	H	H	A	H	H	B	A	H	H	H	H	A	H	H	A
chr2B	692112121		chr2B	114.33	2275427-57	A	H	A	H	H	B	H	H	H	H	H	B	A	B	B	H	H	B	H	H	H	B	B	H	H	B	B	A	A	H	H	A	H	H	B	A	H	H	H	A	A	H	H	A
chr2D	577077173		chr2B	115.55	4405940-8	A	H	A	A	H	B	H	H	H	H	H	B	A	B	B	H	H	B	H	H	H	B	B	H	H	B	B	A	A	H	H	A	H	H	B	A	H	H	H	A	A	H	H	A
-	-		chr2B	116.77	4909832-19	A	H	A	A	H	B	H	H	H	H	H	B	A	B	B	H	H	B	H	H	H	H	B	H	H	B	B	A	A	H	H	A	H	H	B	A	H	H	H	A	A	H	H	A
chr2B	697716067		chr2B	118.38	1862775-8	A	H	A	H	H	B	H	H	H	H	H	B	A	B	B	H	H	B	H	H	H	H	B	H	H	B	B	A	A	H	H	A	H	H	B	A	H	H	H	A	A	H	H	A
chr2B	704116855		chr2B	119.18	2279719-28	A	H	A	H	H	B	H	H	H	H	H	B	A	B	B	H	H	B	H	H	H	H	B	H	H	B	B	A	A	H	H	A	H	H	B	A	H	H	H	A	A	H	H	A
-	-		chr2B	119.98	5412144-17	A	H	A	B	H	B	H	H	H	H	H	B	A	B	B	H	H	B	H	H	H	H	B	H	H	B	B	A	A	H	H	A	H	H	B	A	H	H	H	A	A	H	H	A
chr2B	717098031		chr2B	122.01	1228130-40	A	H	A	B	H	B	H	H	H	H	H	B	A	B	B	H	H	B	H	H	H	H	B	H	H	B	B	A	A	H	H	A	H	A	B	H	H	H	H	A	A	H	H	A
chr2B	717776190		chr2B	122.81	4396016-15	A	H	A	B	H	B	H	H	H	H	H	B	A	B	B	H	H	B	H	H	H	H	B	H	H	B	B	A	A	H	H	A	H	A	B	H	H	H	H	A	A	H	H	A
-	-		chr2B	126.9	4993822-8	A	H	H	H	H	B	H	H	H	H	H	B	A	B	B	H	H	B	H	H	H	H	B	B	H	B	B	A	A	H	H	A	H	A	B	H	H	H	H	A	A	H	H	A
chr2B	733970888		chr2B	128.95	4992716-25	A	H	H	-	H	B	H	H	H	H	H	B	A	B	B	H	H	B	H	H	H	H	B	B	H	B	B	A	A	H	H	A	H	A	B	H	H	A	H	A	A	H	H	A
chr2B	736408773		chr2B	129.76	2258657-36	A	H	H	A	H	B	H	H	H	H	H	B	A	B	B	H	H	B	H	H	H	H	B	H	H	B	B	A	A	H	H	A	H	A	B	H	H	H	H	A	A	H	H	A
chr2A	742176052		chr2B	133.06	1204582-8	A	H	H	-	H	B	H	H	H	H	H	B	A	B	B	H	H	B	H	H	H	H	B	H	H	B	B	A	A	B	H	A	H	A	B	H	H	H	H	A	A	H	A	A
chr2B	743311212		chr2B	133.87	1115117-21	A	H	H	H	H	B	H	H	H	H	H	B	A	B	B	H	H	B	H	H	H	H	B	H	H	B	B	A	A	H	H	A	H	A	B	H	H	H	H	A	A	H	A	A
-	-		chr2B	136.29	3951535-17	A	H	H	H	H	B	H	H	H	H	H	B	A	B	B	H	H	B	H	H	H	H	B	H	B	B	B	A	A	H	H	A	H	A	B	H	H	H	H	A	A	H	A	H
chr2B	751836772		chr2B	141.65	1087937-49	A	H	H	H	H	B	H	H	H	H	H	B	A	B	B	H	H	B	H	H	H	H	B	H	B	B	B	A	A	H	H	A	H	A	B	H	H	H	A	A	H	H	A	H
chr2B	755037267		chr2B	142.86	1666899-16	A	H	H	-	H	B	H	H	H	H	H	B	A	H	B	H	H	B	H	H	H	H	B	H	B	B	B	A	A	H	H	A	H	A	B	H	H	H	A	A	H	H	A	H
chr2A	749345224		chr2B	143.66	1063463-26	A	H	H	B	H	B	H	H	H	H	H	B	A	B	B	H	H	B	H	H	H	H	B	H	B	B	B	A	A	H	H	A	H	A	B	H	H	H	A	A	H	H	A	H
chr2B	762509756		chr2B	149.49	1767608-33	A	H	H	H	H	B	H	B	A	H	H	B	A	B	B	H	H	B	H	H	H	H	H	A	B	B	B	A	H	H	H	A	H	A	B	H	H	H	A	A	H	H	A	H
chr2B	762790589		chr2B	149.89	1125549-36	A	H	H	A	H	B	H	B	A	H	H	B	A	B	B	H	H	B	H	H	H	H	H	A	B	B	B	A	H	H	H	A	H	A	B	H	H	H	A	A	H	H	A	H
-	-		chr2B	151.1	1860512-48	A	H	H	A	H	B	H	B	A	H	H	B	A	B	B	H	H	B	H	H	H	H	H	A	B	B	B	A	H	H	H	A	H	A	B	H	H	H	A	A	H	H	A	H
chr2B	765063142		chr2B	154.41	2278895-36	A	H	H	-	H	B	H	B	A	H	A	B	A	B	B	H	H	B	H	H	H	H	H	A	B	B	H	A	H	H	A	A	H	H	B	H	H	H	A	A	H	H	A	H
chr2B	765297108		chr2B	154.81	3532972-57	A	H	H	B	H	B	H	B	A	H	A	B	A	B	B	H	H	B	H	H	H	H	H	A	B	B	H	A	H	H	A	A	H	H	B	H	H	H	A	A	H	H	A	H
chr2B	767915434		chr2B	156.01	3027233-30	A	H	H	B	H	B	B	B	A	H	A	B	A	B	B	H	H	B	H	H	H	H	H	A	B	B	H	A	H	H	A	A	H	H	B	H	H	H	A	A	H	H	A	H
chr2B	767127862		chr2B	156.81	1087109-26	A	H	H	A	H	B	B	B	A	H	A	B	A	B	B	H	H	B	H	H	H	H	H	A	B	B	H	A	H	H	A	A	H	H	B	H	H	H	A	A	H	H	A	H
chr2B	771414398		chr2B	160.47	5580496-40	A	H	H	A	H	B	B	B	A	H	A	B	A	B	B	H	H	B	H	H	H	H	H	A	B	B	H	H	H	H	A	H	H	H	B	H	H	A	A	A	H	H	A	H
chr2B	775343394		chr2B	167.16	2263841-31	A	H	H	A	H	B	B	B	A	H	A	B	A	H	B	H	H	B	H	H	H	H	H	A	B	B	H	H	H	H	A	A	H	H	H	H	H	A	A	A	B	H	A	H
chrUn	89784883		chr2B	172.66	2284781-15	A	H	H	A	H	B	B	B	A	H	A	B	A	H	B	H	H	B	H	A	A	H	H	A	B	B	H	H	H	H	A	H	H	H	H	H	A	A	A	A	B	H	A	H
chr2B	789260553		chr2B	183.48	3938723-31	A	H	H	A	H	A	B	H	A	A	A	B	A	H	B	H	A	B	H	A	A	H	H	H	B	B	H	H	H	A	A	H	H	H	H	A	A	A	A	A	B	H	A	B
chr2A	768306423		chr2B	185.92	1767912-10	A	H	H	-	H	H	B	H	A	A	A	B	A	H	B	H	A	B	H	A	A	H	H	H	B	B	H	H	H	A	A	H	H	B	H	A	A	A	A	A	B	H	A	B
-	-		chr2B	191.3	1081780-35	A	H	H	B	H	H	B	H	A	A	A	A	H	H	B	H	A	B	B	A	A	H	H	H	B	B	B	H	H	A	A	H	H	B	A	A	A	A	A	H	B	H	A	B
chr2B	796598273		chr2B	192.5	1082595-56	A	H	A	H	H	H	B	H	H	A	A	A	H	H	B	H	A	B	B	A	A	H	H	H	B	B	B	H	H	A	A	H	H	B	A	A	A	A	A	H	B	H	A	B
					-
chr3A	9082181		chr3A	0	5323806-16	H	H	H	-	H	H	A	H	H	H	H	A	B	H	B	H	A	B	A	B	H	H	B	B	H	B	B	B	A	H	A	A	A	H	B	A	H	A	A	B	H	B	A	H
chr3A	9012713		chr3A	5.4	3943277-41	H	H	H	A	H	H	A	B	H	H	H	A	B	H	B	H	A	B	A	B	H	H	B	B	H	B	B	H	A	H	A	A	A	H	H	A	H	A	A	B	H	B	A	H
-	-		chr3A	5.8	1083197-22	H	H	H	A	H	H	A	B	H	H	H	A	B	H	B	H	A	B	A	B	H	H	B	B	H	B	B	H	A	H	A	A	A	H	H	A	H	A	A	B	H	B	A	H
-	-		chr3A	9.09	1006218-5	H	H	H	A	H	H	A	B	H	H	H	A	B	H	B	H	A	B	A	B	H	H	B	B	H	B	B	H	A	H	A	H	A	B	H	A	H	H	A	B	H	B	A	H
-	-		chr3A	24.23	5008186-6	H	H	H	A	A	H	A	H	H	H	H	H	B	H	H	H	A	H	A	H	H	H	B	H	H	H	B	B	A	H	A	H	A	B	A	A	B	H	A	B	A	B	A	H
chr3A	22234939		chr3A	25.43	1060338-56	H	H	H	A	A	H	A	H	H	H	H	H	B	H	H	H	A	H	A	H	H	H	B	H	H	H	B	B	A	H	A	B	A	B	A	A	B	H	A	B	A	B	A	H
chr3A	20558650		chr3A	26.63	3571253-30	H	H	H	H	A	H	A	H	H	H	H	H	B	H	H	H	A	H	A	H	H	H	B	H	H	H	B	B	A	H	A	H	A	B	A	A	B	H	A	B	A	B	A	H
chr3A	23648212		chr3A	27.83	3022241-13	H	H	H	B	A	H	A	H	H	H	H	H	B	H	H	H	A	H	A	H	H	H	B	H	H	H	B	B	A	H	A	H	A	B	A	A	B	H	A	B	A	B	A	H
-	-		chr3A	29.45	7914719-6	H	H	H	-	A	H	A	H	H	H	H	H	B	H	H	H	A	H	A	H	H	H	B	H	H	H	B	B	A	H	A	H	A	B	A	A	B	H	A	B	A	B	A	H
-	-		chr3A	46.17	1712462-37	H	H	H	H	A	A	A	B	A	H	H	H	B	B	H	H	A	H	H	B	H	B	B	A	H	H	B	B	A	H	H	B	A	B	A	A	B	H	A	B	H	B	A	H
chr7B	113915857		chr3A	49.44	1297284-11	H	H	H	A	A	A	A	B	A	H	H	H	B	B	H	H	A	H	H	B	H	B	H	A	A	H	B	B	A	H	H	B	A	B	A	A	B	H	A	B	H	B	A	H
chr7A	579013240		chr3A	50.65	1767335-12	H	H	H	A	A	A	A	B	A	H	H	H	B	B	H	H	A	H	H	B	H	B	H	A	H	H	B	B	A	H	H	B	A	B	A	A	B	H	A	B	H	B	A	H
-	-		chr3A	54.74	4406108-18	H	H	H	H	A	A	A	B	A	H	H	H	B	B	H	H	A	H	H	B	H	B	H	A	H	H	B	B	A	H	H	B	A	H	A	H	B	H	A	B	H	H	A	H
chr3A	75018269		chr3A	71.64	1667356-26	H	H	B	B	A	H	A	H	A	H	B	A	B	B	H	H	A	H	B	B	H	H	A	A	H	H	B	B	A	H	H	B	A	H	A	H	H	H	A	H	H	H	H	H
chr3A	116634442		chr3A	80.23	1110310-37	H	H	B	-	A	H	A	H	A	H	B	A	B	B	H	H	A	H	B	B	H	H	H	A	H	H	B	B	A	H	H	B	A	H	A	H	H	H	A	H	H	B	H	H
chr3A	362023146		chr3A	88.83	4993595-20	H	H	B	-	A	H	A	B	A	H	B	A	B	B	H	B	A	H	B	H	H	H	H	A	H	H	B	B	A	B	H	H	A	H	A	H	H	H	A	H	H	B	H	H
chr3A	478166064		chr3A	97.34	1147712-12	H	H	B	H	A	H	A	H	B	H	H	A	H	B	A	B	A	H	B	H	H	H	B	H	B	H	B	B	A	B	H	B	A	H	A	H	H	H	A	H	H	B	H	H
chr3A	492337420		chr3A	100.64	3957435-16	H	H	B	-	A	H	A	H	B	H	H	A	H	H	A	B	A	H	B	H	H	H	B	H	B	H	B	B	A	B	H	B	A	H	H	H	H	H	A	H	H	B	H	H
chr3A	516733247		chr3A	110.17	3064511-11	H	A	H	A	A	H	H	A	B	H	H	A	H	H	A	H	A	H	B	A	B	H	B	H	B	H	B	B	A	B	A	B	A	H	H	H	H	H	H	H	H	B	H	H
-	-		chr3A	111.79	1008189-63	H	A	H	A	A	H	H	A	B	H	H	A	H	H	A	H	A	H	B	A	B	H	B	H	B	H	B	B	A	B	A	B	A	H	H	H	H	H	H	H	H	B	H	H
chr3A	528556709		chr3A	113.82	4394600-25	H	A	H	A	A	H	H	A	B	H	H	A	H	H	A	H	A	H	B	A	B	H	B	H	B	H	B	B	A	B	A	B	A	H	H	H	H	H	H	H	H	B	H	H
chr3A	542735594		chr3A	116.68	7331554-48	H	A	H	A	A	H	H	A	B	H	H	A	H	H	A	H	A	H	B	A	B	H	B	H	B	H	B	B	A	B	A	B	A	H	H	H	H	H	H	H	H	B	B	H
-	-		chr3A	122.08	3946135-7	A	A	H	A	A	H	H	A	B	A	H	A	A	H	A	H	A	H	B	A	B	H	B	H	B	H	B	B	A	B	A	B	A	H	H	B	H	H	H	H	H	B	B	H
chr3A	556260082		chr3A	122.48	1068273-19	A	A	H	A	A	H	H	A	B	A	H	A	A	H	A	H	A	H	B	A	B	H	B	H	B	H	B	B	A	B	A	B	A	H	H	B	H	H	H	H	H	B	B	H
chr3A	577077029		chr3A	127.42	5367427-33	A	A	H	A	A	H	H	A	B	A	H	A	A	H	H	H	A	H	B	A	B	H	B	H	B	H	B	B	A	H	A	B	A	H	H	B	H	H	H	H	H	B	B	H
chr3A	575313814		chr3A	129.49	4911179-10	A	A	H	-	A	H	H	A	B	A	H	A	A	H	H	H	A	H	B	A	B	H	B	H	B	H	B	B	A	H	A	B	A	H	H	B	H	H	H	H	A	B	B	H
chr3A	623819737		chr3A	146.71	1771416-60	H	A	H	B	A	H	H	A	H	A	H	A	A	A	H	H	A	A	H	A	H	H	H	A	B	H	B	A	A	H	H	B	A	B	H	B	H	B	A	H	A	B	B	A
chr3A	623935767		chr3A	147.92	1000622-61	H	A	H	B	A	H	H	A	H	A	H	A	A	A	H	H	A	A	H	A	H	H	H	A	B	H	B	A	A	H	H	B	A	B	H	B	B	B	A	H	A	B	B	A
chr3A	624928879		chr3A	150.8	2264298-16	H	A	H	-	A	H	H	A	H	A	H	A	A	A	H	H	A	A	H	A	H	H	A	A	B	H	B	A	A	H	H	B	A	B	H	B	B	B	A	H	A	B	B	A
chr4A	668352200		chr3A	155.36	978904-50	H	A	H	B	A	H	H	A	H	A	H	A	A	A	H	H	A	A	H	A	H	H	A	A	B	H	B	A	A	H	H	B	A	B	H	B	B	B	A	H	A	B	B	A
chr3A	647360751		chr3A	162.54	3954820-11	B	H	H	-	A	H	H	H	H	A	H	A	A	A	H	H	A	A	H	A	A	H	A	A	B	H	B	A	H	H	H	B	A	B	H	B	B	B	A	H	H	H	B	A
chr3A	647473454		chr3A	163.76	1102819-9	B	H	H	B	A	H	H	H	H	A	A	A	A	A	H	H	A	A	H	A	A	H	A	A	B	H	B	A	H	H	H	B	A	B	H	B	B	B	A	H	H	H	B	A
chr3A	647751321		chr3A	164.97	2275693-40	B	H	H	-	A	H	H	H	H	A	A	A	A	A	H	H	A	A	H	A	A	H	A	A	B	H	B	A	H	H	H	B	A	B	H	B	B	B	A	H	H	H	B	A
chr3A	655787004		chr3A	171.25	1020174-41	B	H	H	B	H	H	H	B	H	A	A	A	A	A	H	A	H	A	H	A	A	H	A	A	B	H	H	A	H	H	H	B	A	B	H	B	B	B	A	H	H	H	B	A
chr3A	680243224		chr3A	182.51	983748-47	B	H	A	B	H	H	B	H	H	A	A	A	A	A	H	A	H	A	H	H	A	B	H	A	B	H	H	A	H	H	H	B	A	B	H	B	H	B	A	H	H	H	B	A
chr3D	552733648		chr3A	189.2	42782631-13	B	H	A	B	H	H	B	H	H	H	A	A	A	A	H	A	H	H	H	H	A	H	H	A	B	H	H	A	H	A	H	H	A	B	H	B	H	B	A	H	H	H	B	A
chr3A	694092977		chr3A	193.73	5568207-30	B	H	A	B	A	B	B	H	H	H	A	A	A	A	B	A	H	H	H	H	A	H	H	A	B	B	H	H	H	A	H	H	A	B	H	B	H	B	A	H	H	H	B	A
chr3D	560478218		chr3A	194.53	4408817-5	B	B	A	B	A	B	B	H	H	H	A	A	A	A	B	A	H	H	H	H	A	H	H	A	B	B	H	H	H	A	H	H	A	B	H	B	H	B	A	H	H	H	B	A
chr3A	697201652		chr3A	194.93	3023146-18	B	B	A	B	A	B	B	H	H	H	A	A	A	A	B	A	H	H	H	H	A	H	H	A	B	B	H	H	H	A	H	H	A	B	H	B	H	B	A	H	H	H	B	A
chr3A	700215774		chr3A	198.18	7343568-24	B	B	A	B	A	B	B	H	H	H	A	H	A	A	B	A	H	H	H	H	A	H	B	A	B	B	H	H	H	A	H	H	A	B	H	B	H	B	A	H	H	A	B	A
chr3A	705231882		chr3A	201.86	1008305-55	B	B	A	B	A	B	B	H	H	H	H	H	A	A	B	A	H	H	H	H	A	H	B	A	B	B	H	B	H	H	H	H	H	B	H	B	H	B	A	H	H	A	B	A
-	-		chr3A	206.37	3033421-21	B	B	A	B	A	B	B	H	H	B	H	B	A	A	B	A	H	H	H	H	A	H	B	A	H	B	H	B	H	H	H	H	H	B	H	B	A	B	A	H	H	A	B	A
chr3A	716532114		chr3A	210.46	979424-34	B	B	A	B	A	B	B	H	H	B	H	B	A	A	B	A	H	H	H	H	A	H	B	A	H	B	H	B	H	B	B	H	H	B	H	B	A	B	A	H	H	A	H	A
chr3A	709628385		chr3A	212.88	1091090-60	B	B	A	B	A	B	B	H	H	B	H	B	A	A	B	A	H	B	H	H	A	H	B	A	H	B	H	B	H	B	B	H	H	B	H	H	A	B	A	H	H	A	H	A
chr3A	642376105		chr3A	213.68	987733-34	B	B	A	B	A	B	B	H	H	B	H	B	A	A	B	A	H	B	H	H	A	H	B	A	H	B	H	B	H	B	B	H	H	B	H	H	A	B	A	H	H	A	H	A
-	-		chr3A	216.51	3948056-5	B	B	A	B	A	B	H	H	H	B	H	B	A	A	B	A	H	B	H	H	A	H	B	A	H	B	H	B	H	B	H	H	H	B	B	H	A	B	A	H	H	A	H	A
chr3A	717015565		chr3A	217.32	1116338-14	B	B	A	-	A	B	H	H	H	B	H	B	A	A	B	A	H	B	H	H	A	H	B	A	H	B	H	B	H	B	H	H	H	B	B	H	A	B	A	H	H	A	H	A
-	-		chr3A	218.14	5410786-24	B	B	A	-	A	B	H	H	H	B	H	B	A	A	B	A	H	B	H	H	A	H	B	A	-	B	H	B	H	B	H	H	H	B	B	H	A	B	A	H	H	A	H	A
chr3A	721569791		chr3A	220.22	1296360-50	H	B	A	B	A	B	H	H	H	B	H	B	A	A	B	A	H	B	H	H	A	H	B	A	H	B	H	B	H	B	H	H	H	B	B	H	A	B	A	H	H	A	H	A
chr3A	728990783		chr3A	227.42	3064885-10	H	B	A	B	A	A	H	H	H	B	H	B	A	A	B	A	H	B	H	H	A	H	H	A	H	B	B	B	H	B	H	H	H	B	B	H	A	B	A	A	H	H	H	A
chr3A	730650978		chr3A	228.64	1032573-56	H	B	A	B	A	A	H	H	H	B	H	B	A	A	B	A	H	B	H	H	A	H	H	A	H	B	B	B	H	B	H	H	H	B	B	H	A	B	A	A	H	H	H	A
chr3A	737295391		chr3A	234.95	1011245-46	H	B	A	H	A	H	H	H	H	B	B	B	A	A	B	A	H	B	H	H	A	H	H	A	H	B	B	B	H	B	H	H	H	B	B	H	A	H	A	A	H	H	H	A
chr3A	736119689		chr3A	235.35	1377984-63	H	B	A	A	A	H	H	H	H	B	B	B	A	A	B	A	H	B	H	H	A	H	H	A	H	B	B	B	H	B	H	H	H	B	B	H	A	H	A	A	H	H	H	A
chr3A	738716433		chr3A	237.4	1088469-68	H	B	A	B	A	H	H	H	H	B	B	B	H	A	B	A	H	B	H	H	A	H	H	A	H	B	B	B	H	B	H	H	H	B	B	H	A	H	A	A	H	H	H	A
chr3D	608206935		chr3A	241.13	7343509-14	H	B	A	B	A	H	A	H	H	H	B	B	H	A	B	A	H	B	H	H	A	H	H	A	A	B	B	B	H	B	H	H	H	B	H	H	A	H	A	A	H	H	H	H
-	-		chr3A	242.33	7342248-23	H	B	A	B	A	H	A	H	H	H	B	B	H	A	B	A	H	B	H	H	H	H	H	A	A	B	B	B	H	B	H	H	H	B	H	H	A	H	A	A	H	H	H	H
					-
chr3B	373696		chr3B	0	3939551-15	H	A	A	H	A	H	H	H	H	H	H	H	A	A	A	H	A	H	A	B	H	B	H	H	A	H	H	A	B	B	H	A	A	H	A	B	H	H	H	A	B	H	H	B
chr3B	2505084		chr3B	0.4	1128989-47	H	A	A	H	A	H	H	H	H	H	H	H	A	A	A	H	A	H	A	B	H	B	H	H	A	H	H	A	B	B	H	A	A	H	A	B	H	H	H	A	B	H	H	B
chrUn	34050485		chr3B	9.33	989831-55	H	A	A	H	A	H	H	H	H	H	H	H	H	A	A	A	A	H	A	H	H	B	H	H	A	A	A	A	A	B	B	A	A	H	A	B	H	H	H	A	B	H	H	B
chr3B	9775233		chr3B	14.67	3937515-36	H	A	A	H	A	H	H	H	H	A	H	H	H	A	A	A	H	H	A	H	H	B	H	H	H	A	A	A	A	B	B	H	A	H	A	B	H	H	A	A	B	H	H	B
chr3B	9439655		chr3B	15.07	4538129-30	H	A	A	A	A	H	H	H	H	A	H	H	H	A	A	A	H	H	A	H	H	B	H	H	H	A	A	A	A	B	B	H	A	H	A	B	H	H	A	A	B	H	H	B
chr3B	10405553		chr3B	19.18	3028449-25	B	A	H	-	A	H	H	A	H	A	H	H	H	A	A	A	H	H	A	H	H	B	H	H	H	A	A	A	A	B	B	H	A	H	A	B	H	B	A	A	B	H	B	B
chr3D	41426550		chr3B	21.21	2245556-36	B	A	H	A	A	H	H	A	H	A	H	H	H	A	A	A	H	H	A	H	H	B	B	H	H	A	A	A	A	B	B	H	A	H	A	B	H	B	A	A	B	H	B	B
chr3B	17569515		chr3B	27.4	1112585-6	H	H	H	A	H	H	H	A	H	A	H	H	H	A	A	H	H	H	A	H	H	B	B	H	H	A	A	H	A	B	B	H	A	H	A	B	H	B	A	H	B	H	B	B
chr3B	18450122		chr3B	29.02	998652-57	H	H	H	A	H	H	H	A	H	A	H	H	H	A	A	H	H	H	A	H	H	B	B	H	H	A	A	H	A	B	H	H	A	H	A	B	H	B	A	H	B	H	B	B
-	-		chr3B	30.23	7340684-43	H	H	H	A	H	H	H	A	H	A	H	H	H	A	A	H	H	H	A	H	H	B	B	H	H	A	A	H	A	B	H	H	A	H	A	B	H	B	A	H	B	H	B	B
chr3B	18664517		chr3B	31.03	1117730-12	H	H	H	B	H	H	H	A	H	A	H	H	H	A	A	H	H	H	A	H	H	B	B	H	H	A	A	H	A	B	H	H	A	H	A	B	H	B	A	H	B	H	B	B
chr3B	19394694		chr3B	31.43	2284495-27	H	H	H	-	H	H	H	A	H	A	H	H	H	A	A	H	H	H	A	H	H	B	B	H	H	A	A	H	A	B	H	H	A	H	A	B	H	B	A	H	B	H	B	B
chr3B	20379372		chr3B	32.24	1006051-29	H	H	H	-	H	H	H	A	H	A	H	H	H	A	A	H	H	H	A	H	H	B	B	H	H	A	A	H	A	B	H	H	A	H	A	B	H	B	A	H	B	H	B	B
chr3B	23145955		chr3B	37.33	1228346-11	H	H	H	H	H	H	A	H	H	A	H	H	H	A	A	H	H	H	A	H	H	B	H	H	-	A	A	H	A	B	H	H	A	H	H	B	H	H	A	H	B	H	B	B
chr3B	23684392		chr3B	42.01	2256733-38	H	B	H	-	H	H	A	H	H	A	H	H	H	A	A	H	H	H	A	H	H	B	B	H	H	A	A	H	A	B	H	B	A	H	B	B	H	H	A	H	B	H	B	H
chrUn	38042669		chr3B	46.6	3025368-38	A	B	H	B	H	H	A	H	H	A	H	H	H	A	H	H	B	H	A	H	A	B	B	H	H	A	A	H	A	B	H	H	A	H	B	B	H	H	A	B	B	A	B	H
-	-		chr3B	48.63	4009002-17	A	B	H	-	H	H	A	H	H	A	A	H	H	A	H	H	B	H	A	H	A	B	B	H	H	A	A	H	A	B	H	H	A	H	B	B	H	H	A	B	B	A	B	H
chrUn	359850321		chr3B	52.76	987685-21	A	B	H	B	H	H	H	H	H	A	A	H	H	A	H	H	B	H	A	H	H	B	B	H	H	A	A	H	A	B	H	H	A	H	B	B	H	H	A	B	B	A	B	H
chr3D	23857659		chr3B	53.16	1040649-20	A	B	H	B	H	H	H	H	H	A	A	H	H	A	B	H	B	H	A	H	H	B	B	H	H	A	A	H	A	B	H	H	A	H	B	B	H	H	A	B	B	A	B	H
chr3B	42869292		chr3B	53.96	1127644-5	A	B	H	-	H	H	H	H	H	A	A	H	H	A	B	H	B	H	A	H	H	B	B	H	H	A	A	A	A	B	H	H	A	H	B	B	H	H	A	B	B	A	B	H
chrUn	38809946		chr3B	55.58	2255641-9	A	B	H	B	H	H	H	H	H	A	A	H	H	A	B	H	B	H	A	H	H	B	B	H	B	A	A	A	A	B	A	H	A	H	B	B	H	H	A	B	B	A	B	H
chr3B	47197513		chr3B	57.2	3064632-39	A	B	H	H	H	H	H	H	H	A	A	H	H	A	B	H	B	H	A	H	H	B	B	H	H	A	A	A	A	B	A	H	A	H	B	B	H	H	A	B	B	A	B	H
-	-		chr3B	62.65	3026070-10	A	B	H	H	H	H	H	H	H	A	A	H	H	A	B	H	B	H	A	H	H	B	B	H	H	A	A	A	A	B	A	H	A	H	B	B	H	H	A	B	B	A	B	H
chr3B	73305009		chr3B	68.94	2291973-18	A	B	H	H	H	H	H	H	H	A	A	H	H	A	B	B	B	H	A	H	H	B	B	H	H	A	A	A	A	B	A	H	A	H	B	B	H	H	A	H	B	A	B	H
chr3B	98072548		chr3B	73.03	7487444-42	A	B	H	H	H	H	H	H	H	A	A	B	H	A	B	B	B	H	A	H	H	B	B	H	H	A	A	A	A	B	A	H	A	H	B	B	H	H	H	H	B	A	B	H
chr3B	99501353		chr3B	73.83	1088777-55	A	B	H	B	H	H	H	H	H	A	A	B	H	A	B	B	B	H	A	H	H	B	B	H	H	A	A	A	A	B	A	H	A	H	B	B	H	H	H	H	B	A	B	H
-	-		chr3B	80.5	4909733-17	A	B	H	B	H	B	H	H	B	A	A	B	H	A	B	B	B	H	A	H	H	B	B	H	H	A	A	H	A	H	A	H	A	H	B	B	H	H	H	H	B	A	B	H
-	-		chr3B	84.58	5578074-26	A	B	H	B	H	B	H	H	B	A	H	B	H	A	B	B	B	H	A	H	H	B	B	H	H	A	A	H	A	H	A	A	A	H	H	B	A	H	H	H	B	A	H	H
chr3D	108281945		chr3B	84.98	1011276-25	A	B	H	H	H	B	H	H	B	A	H	B	H	A	B	B	B	H	A	H	H	B	B	H	H	A	A	H	A	H	A	A	A	H	H	B	A	H	H	H	B	A	H	H
chr3B	178614972		chr3B	87.85	1075600-39	A	B	H	-	H	B	H	H	B	H	H	B	H	A	B	B	B	H	A	H	H	B	B	A	H	A	A	H	A	H	A	A	A	H	H	B	A	H	H	H	B	A	H	H
chr3B	189119909		chr3B	89.06	7333891-23	A	B	H	A	H	B	H	H	B	H	H	B	H	A	B	B	B	H	A	H	H	B	B	A	H	A	A	H	A	H	A	A	A	H	H	B	A	H	H	H	B	A	H	H
-	-		chr3B	91.92	7337376-15	A	B	H	A	H	B	B	H	B	H	H	B	H	A	B	B	B	H	A	H	H	B	B	A	H	A	A	H	A	H	A	A	A	H	H	B	A	H	H	H	B	A	H	H
chr3B	419768962		chr3B	96.46	1094305-18	A	B	H	A	H	B	B	A	B	H	H	B	H	A	B	B	B	H	A	H	H	B	B	A	H	A	A	H	A	H	A	A	A	H	H	B	A	H	H	H	B	H	H	H
chr3B	446631717		chr3B	99.74	5581529-25	A	B	H	-	H	B	B	A	B	H	H	B	H	A	H	B	B	H	A	H	B	B	B	A	H	H	A	H	A	H	A	A	H	H	H	B	A	H	H	H	B	H	H	H
chr3D	399294085		chr3B	110.5	1342361-24	A	H	H	A	H	B	B	A	B	H	H	B	H	H	B	B	B	H	A	H	B	B	B	A	A	H	A	H	A	B	H	H	H	B	H	B	H	B	H	H	B	H	H	H
chr3B	652289929		chr3B	141.9	1101014-27	H	H	H	A	H	B	A	A	H	A	H	B	H	H	A	H	H	H	A	H	B	B	B	H	A	H	A	H	H	B	A	B	H	H	A	B	B	B	H	H	H	A	A	H
chr3B	665443211		chr3B	147.35	1059080-8	A	H	H	-	A	B	A	A	H	A	H	B	H	H	A	H	H	A	A	H	B	B	B	H	A	H	A	H	H	B	H	B	B	H	A	B	B	B	H	H	H	H	A	H
chr3B	671837430		chr3B	151.54	1058702-13	A	H	H	A	A	H	A	A	H	A	H	B	H	H	A	H	A	A	A	H	B	B	B	H	A	H	A	H	H	B	H	B	B	H	A	B	B	B	B	H	H	H	A	H
chr3B	674678098		chr3B	156.5	1001431-14	H	H	A	A	A	H	A	A	H	A	H	B	A	H	A	H	A	A	H	H	B	B	B	H	H	H	A	H	H	B	H	B	B	H	A	B	B	B	B	H	H	H	A	H
chr3B	675523075		chr3B	156.9	4329215-33	H	H	A	A	A	H	A	A	H	A	H	B	A	H	A	H	A	A	H	H	B	B	B	H	H	H	A	H	H	B	H	B	B	H	A	B	B	B	B	H	H	H	A	H
-	-		chr3B	158.1	7927170-10	H	H	A	A	A	H	A	H	H	A	H	B	A	H	A	H	A	A	H	H	B	B	B	H	H	H	A	H	H	B	H	B	B	A	A	B	B	B	B	H	H	H	A	H
chr3D	527558091		chr3B	158.5	1165350-26	H	H	A	A	A	H	A	H	H	A	H	B	A	H	A	H	A	A	H	H	B	B	B	H	H	H	A	H	H	B	H	B	B	A	A	B	B	B	B	H	H	H	A	H
chr3B	702650038		chr3B	158.9	1020681-16	H	H	A	-	A	H	A	H	H	A	H	B	A	H	A	H	A	A	H	H	B	B	B	H	H	H	A	H	H	B	H	B	B	A	A	B	B	B	B	H	H	H	A	H
chr3B	705589021		chr3B	161.38	5323864-9	H	H	A	-	A	H	A	H	H	A	H	B	A	H	A	H	A	A	H	H	B	B	B	H	H	H	A	H	H	B	H	B	B	A	A	B	B	B	B	H	H	H	A	H
chr3B	722479372		chr3B	164.26	979344-59	H	H	A	-	A	H	A	H	H	A	H	B	A	H	A	H	H	A	H	H	B	B	B	H	H	H	A	H	H	B	H	H	B	A	A	B	B	B	B	H	H	H	A	H
chr3B	722479438		chr3B	164.66	3947392-16	H	H	A	A	A	H	A	H	H	A	H	B	A	H	A	H	H	A	H	H	B	B	B	H	H	H	A	H	H	B	H	H	B	A	A	B	B	B	B	H	H	H	A	H
-	-		chr3B	165.88	12419164-14	H	B	A	A	A	H	A	H	H	A	H	B	A	H	A	H	H	A	H	H	B	B	B	H	H	H	A	H	H	B	H	A	B	A	A	B	B	B	B	H	H	H	A	H
chr3B	729922064		chr3B	168.76	3064396-30	H	B	A	A	A	H	A	H	H	A	H	B	A	H	A	H	H	A	H	H	B	B	B	H	H	H	A	H	H	B	H	A	B	A	A	H	B	B	B	H	H	H	A	H
-	-		chr3B	174.98	5366868-11	H	B	H	A	A	H	A	H	H	A	H	B	A	H	A	H	H	A	H	H	B	B	H	H	H	H	A	B	H	B	H	A	B	A	H	H	B	B	B	H	H	H	A	H
chr3B	749649273		chr3B	177.01	1105844-55	H	B	H	A	A	H	A	H	B	A	H	B	A	H	A	H	H	A	H	H	B	B	H	H	H	H	A	B	H	H	H	A	B	A	H	A	B	B	B	H	H	B	A	H
chr3B	744903098		chr3B	178.62	7337540-22	H	B	H	A	A	H	A	H	B	A	H	B	A	H	A	H	H	A	H	H	B	B	H	H	H	H	A	B	H	H	H	A	B	A	H	A	B	B	B	H	H	B	A	H
chr3B	742255518		chr3B	179.42	1764672-31	H	B	H	A	A	H	A	H	B	A	H	B	A	H	A	H	H	A	H	H	B	B	H	H	H	H	A	B	H	H	H	A	B	A	H	A	B	B	B	H	H	B	A	H
chr3B	751833680		chr3B	181.84	3022006-15	H	B	H	A	A	H	A	H	B	A	H	B	A	H	A	H	H	A	H	H	B	B	H	H	H	H	A	B	H	H	H	A	B	A	H	A	B	B	B	H	H	B	A	H
chr3B	757781273		chr3B	185.53	5050396-44	H	B	H	-	H	H	A	B	B	A	H	B	A	H	A	H	H	A	H	H	B	B	H	H	H	H	A	B	H	H	H	A	B	A	H	A	B	B	B	H	H	B	A	H
chr3B	765004790		chr3B	196.41	1264244-43	H	B	H	A	H	H	A	H	B	A	A	B	A	H	A	B	B	A	H	H	B	B	H	H	A	H	A	B	H	H	H	A	B	A	H	A	B	B	B	B	H	B	A	H
chr3B	772726139		chr3B	203.98	1037500-28	H	B	H	A	H	H	A	H	H	A	A	B	A	H	H	B	B	A	A	A	B	B	H	H	A	H	A	B	H	A	H	A	B	A	H	A	B	B	B	H	H	B	H	H
chr3B	775710699		chr3B	204.78	1091939-26	H	B	H	A	H	B	A	H	H	A	A	B	A	H	H	B	B	A	A	A	B	B	H	H	A	H	A	B	H	A	H	A	B	A	H	A	B	B	B	H	H	B	H	H
chr3B	779034959		chr3B	205.98	1089291-63	H	B	H	A	H	B	A	H	H	A	A	B	A	H	H	B	B	A	A	A	B	B	H	H	A	H	A	B	H	A	H	A	B	A	H	A	B	B	B	H	H	B	H	H
chr3B	781986106		chr3B	208.4	1124292-34	H	B	H	A	H	B	A	B	H	A	A	B	A	H	B	B	B	A	A	A	B	B	H	H	A	H	A	B	H	A	H	A	B	H	H	A	B	B	B	H	H	B	H	H
-	-		chr3B	210.43	1094389-26	H	B	H	A	H	B	A	H	H	A	A	B	A	H	B	B	B	A	H	A	B	B	H	H	A	H	A	B	H	A	H	A	B	H	A	A	B	H	B	H	H	B	H	H
chr3B	789662038		chr3B	217.12	2276708-47	H	B	H	B	H	B	A	H	H	A	A	B	A	H	B	B	B	A	H	A	H	B	H	H	A	H	H	B	A	A	H	A	B	H	A	A	B	H	B	H	B	H	H	H
chr3B	793484081		chr3B	220.79	4406238-13	H	B	B	A	H	B	H	H	H	A	A	B	A	H	B	B	B	A	H	A	H	B	H	H	A	H	H	B	A	A	H	A	B	H	A	A	B	H	B	H	B	H	H	H
chr3B	795042578		chr3B	222.01	5579692-19	H	B	H	-	H	B	H	H	H	A	A	B	A	H	B	B	B	A	H	A	H	B	H	H	A	H	H	B	A	A	H	A	B	H	A	A	B	H	B	H	B	H	H	H
chr3B	797646187		chr3B	224.49	1116051-6	H	B	H	A	H	B	H	H	H	A	A	B	A	H	B	B	B	A	H	A	H	B	H	H	A	H	H	B	A	A	H	A	B	H	H	A	B	H	B	H	B	H	H	H
chr3B	796453795		chr3B	224.89	3024922-12	H	B	H	-	H	B	H	H	H	A	A	B	A	H	B	B	B	A	H	A	H	B	H	H	A	H	H	B	A	A	H	A	B	H	H	A	B	H	B	H	B	H	H	H
-	-		chr3B	226.1	5580445-7	H	B	H	H	H	B	H	H	H	A	A	B	A	H	B	B	B	A	H	A	H	B	H	B	A	H	H	B	A	A	H	A	B	H	H	A	B	H	B	H	B	H	H	H
-	-		chr3B	226.5	4440252-14	H	B	H	A	H	B	H	H	H	A	A	B	A	H	B	B	B	A	H	A	H	B	H	B	A	H	H	B	A	A	H	A	B	H	H	A	B	H	B	H	B	H	H	H
chr3D	600608606		chr3B	229.78	4910653-60	H	B	H	A	H	B	H	H	H	A	A	B	A	H	B	B	B	H	H	A	H	B	H	B	A	H	H	B	A	A	H	A	H	H	H	A	B	H	H	B	B	H	H	H
chr3B	807352512		chr3B	231.4	2332890-43	H	B	H	H	H	B	H	H	H	A	A	H	A	H	B	B	B	H	H	A	H	B	H	B	H	H	H	B	A	A	H	A	H	H	H	A	B	H	H	H	B	H	H	H
chr3B	817331152		chr3B	244.29	991697-57	H	B	H	-	H	B	H	B	H	A	A	B	H	H	B	B	B	H	H	A	H	B	A	B	H	H	H	B	A	H	H	A	H	B	H	A	B	A	H	H	H	H	H	A
chr3A	745517136		chr3B	252.85	1091257-13	A	B	H	A	H	H	H	B	H	A	A	B	H	H	B	B	B	H	H	H	B	H	A	B	H	A	B	B	A	H	H	A	B	B	H	A	B	A	H	H	H	H	B	A
chr3B	829053050		chr3B	253.65	4910938-6	A	B	H	-	H	H	H	B	H	A	A	B	H	H	B	B	B	H	H	H	B	H	A	B	H	A	B	B	A	H	H	A	B	B	H	A	B	A	H	H	H	H	B	A
chr3B	825868283		chr3B	255.68	1017788-7	A	B	H	B	H	H	H	B	H	A	A	B	H	H	B	B	B	H	H	H	B	H	A	B	H	A	B	B	A	H	H	A	B	B	H	A	B	A	H	H	H	B	B	A
					-
chrUn	286309978		chr4A	0	981760-58	B	A	B	B	B	A	H	H	B	H	A	H	A	H	H	B	B	H	A	H	H	H	H	H	A	B	H	H	A	A	B	A	H	H	H	H	H	H	A	H	H	B	A	A
chr4A	28248244		chr4A	1.2	984130-47	B	A	B	B	B	A	H	H	B	H	A	H	A	H	H	B	B	H	A	H	H	H	H	H	A	B	H	H	A	A	B	A	H	H	H	H	H	H	A	H	H	B	A	A
chr4A	38365554		chr4A	11.01	985058-12	B	A	B	B	B	A	B	H	B	A	A	H	A	H	H	B	B	H	H	H	B	H	H	H	H	B	H	H	H	A	B	A	H	H	H	H	H	A	H	A	H	B	A	H
-	-		chr4A	13.44	7337280-9	B	H	B	B	B	A	B	H	B	A	A	H	A	H	H	B	B	B	H	H	B	H	H	H	H	B	H	H	H	A	B	A	H	H	H	H	B	A	H	A	H	B	A	H
chr4A	47132358		chr4A	14.65	1130083-14	B	H	B	B	B	A	B	H	B	A	A	H	A	H	H	B	B	B	H	H	B	H	H	H	H	B	H	H	H	H	B	A	H	H	H	H	B	A	H	A	H	B	A	H
chr4A	63814925		chr4A	15.86	1092224-39	B	H	B	B	B	A	B	H	B	A	A	H	A	H	H	B	B	B	H	H	B	H	H	H	H	B	H	H	H	H	B	A	A	A	H	H	B	A	H	A	H	B	A	H
chr4B	495584987		chr4A	19.1	1092034-10	B	H	B	B	B	A	H	H	B	A	A	H	A	H	H	B	B	B	H	H	B	H	H	H	H	B	H	H	H	H	B	A	A	A	A	H	H	A	H	A	H	B	A	H
chr4A	81272322		chr4A	22.35	1044739-26	B	H	B	B	B	A	H	H	B	A	A	H	A	H	H	B	B	B	H	H	B	H	H	H	H	B	H	H	H	A	B	A	H	A	A	H	H	A	B	A	H	B	A	H
chr6A	257894234		chr4A	26.01	1021679-40	B	H	B	B	B	A	H	H	B	A	A	H	A	B	H	H	B	B	H	H	B	H	H	H	H	B	H	H	H	A	B	A	H	A	A	H	H	A	B	A	H	H	A	H
chr4A	462211171		chr4A	33.97	1080465-36	B	H	B	B	B	A	H	H	H	A	A	H	A	B	H	A	B	B	B	H	B	H	H	H	H	B	H	H	H	A	B	A	H	A	A	B	H	A	H	A	H	H	A	B
chr4A	191124222		chr4A	34.37	982463-17	B	H	B	B	B	A	H	H	H	A	A	H	A	B	H	A	B	B	B	H	B	H	H	H	H	B	H	H	H	A	B	A	H	A	A	B	H	A	H	A	H	H	A	B
chr4A	501076572		chr4A	40.58	2311120-13	B	A	B	B	H	A	H	H	H	A	A	H	H	B	H	A	B	B	B	A	H	H	H	H	H	B	H	H	H	A	B	A	H	A	A	B	H	A	H	A	H	H	H	H
chr4A	532832926		chr4A	41.78	1054343-38	B	A	B	B	H	A	H	H	H	A	A	H	H	B	H	A	B	B	B	A	H	H	H	H	H	B	H	H	H	A	B	A	H	A	A	B	H	A	H	A	H	H	H	H
chr4A	541963975		chr4A	45.06	5576943-61	B	A	B	-	H	H	H	H	H	A	A	H	H	B	H	A	B	B	B	A	H	H	H	H	A	B	H	H	H	A	B	H	H	A	A	B	H	A	H	A	H	H	H	H
chr4A	544628512		chr4A	48.34	1091178-34	B	A	B	B	H	H	H	H	H	A	A	H	H	B	H	A	B	B	B	A	H	H	H	H	A	B	H	H	H	A	B	H	H	A	A	B	H	A	H	A	H	H	H	H
chr4A	544628446		chr4A	48.74	1233175-27	B	A	B	B	H	H	H	H	H	A	A	H	H	B	H	A	B	B	B	A	H	H	H	H	H	B	H	H	H	A	B	H	H	A	A	B	H	A	H	A	H	H	H	H
-	-		chr4A	50.35	5357325-10	B	A	B	B	H	H	H	H	H	A	A	H	H	B	H	A	B	B	B	A	H	H	H	H	H	B	H	H	H	H	B	H	H	A	A	B	H	A	H	A	H	H	H	A
chr4A	558649770		chr4A	51.15	1131769-5	B	A	B	B	H	H	H	H	H	A	A	H	H	B	H	A	B	B	B	A	H	H	H	H	H	B	H	H	H	H	B	H	H	A	A	B	H	A	H	A	H	H	H	H
chr4A	577056996		chr4A	59.15	1090440-48	H	A	B	B	H	H	H	H	A	A	A	H	H	B	H	H	B	B	B	A	H	H	B	H	H	B	H	B	H	H	B	H	A	A	A	B	B	A	H	H	H	H	H	H
chr4A	575808158		chr4A	60.35	1240877-66	H	A	B	B	H	H	H	H	A	A	A	H	H	B	H	H	B	B	B	A	H	H	B	H	A	B	H	B	H	H	B	H	A	A	A	B	B	A	H	H	H	H	H	H
chr4A	583439919		chr4A	63.62	1088417-20	H	A	B	H	H	H	H	A	A	A	A	H	H	B	H	H	B	B	B	A	H	H	B	B	H	B	A	B	H	H	B	H	A	A	A	B	B	A	H	H	H	H	H	H
-	-		chr4A	70.44	7336988-23	H	A	B	-	H	H	H	A	A	A	A	H	H	B	H	H	H	B	B	A	H	H	B	B	H	B	A	B	B	H	B	H	A	A	A	B	B	A	H	H	H	H	H	H
chr4A	602863944		chr4A	79	3029086-38	H	A	B	-	H	H	H	A	A	A	A	H	H	B	H	H	H	B	B	A	H	H	B	B	H	H	A	H	B	H	B	H	H	A	A	B	B	A	H	H	H	H	H	H
chr4A	607177612		chr4A	86.21	5355349-62	H	A	B	B	H	H	B	A	A	A	A	H	B	B	H	H	H	B	B	A	H	H	B	B	H	H	A	H	B	H	B	H	B	H	A	B	B	A	H	H	H	H	A	H
chr4A	613763638		chr4A	92.91	3958722-38	H	A	B	H	A	H	B	A	A	A	A	H	B	B	H	H	H	B	B	A	H	H	H	B	H	H	H	H	B	H	B	H	B	H	A	B	B	A	H	H	H	H	A	H
chr7A	588284910		chr4A	93.31	1122611-32	H	A	B	A	A	H	B	A	A	A	A	H	B	B	H	H	H	B	B	A	H	H	H	B	H	H	H	H	B	H	B	H	B	H	A	B	B	A	H	H	H	H	A	H
chr4A	617955104		chr4A	96.17	3944671-10	H	A	B	A	A	H	B	A	A	A	H	H	B	B	H	H	H	B	H	A	H	H	H	B	H	H	H	H	B	H	B	H	B	H	H	B	B	A	H	H	H	H	A	H
-	-		chr4A	102.81	3023781-21	H	A	B	A	A	H	B	A	A	A	H	H	B	B	H	H	A	B	H	A	H	H	H	B	H	H	H	A	B	H	B	H	B	H	H	B	B	H	H	H	H	H	A	H
chr4A	628694175		chr4A	109.45	981976-44	H	A	B	H	A	H	B	A	A	A	H	H	B	B	H	H	H	B	H	H	H	H	H	B	H	H	H	A	B	H	B	H	B	H	H	B	H	H	H	H	H	H	H	H
chr4A	629489184		chr4A	111.89	2257698-13	H	A	B	H	A	H	B	A	A	A	H	B	B	B	B	H	H	B	H	H	H	H	H	B	H	H	H	A	B	H	B	H	B	H	H	B	H	H	H	H	H	H	H	H
chr4A	674760311		chr4A	131.22	3956749-15	H	A	B	H	A	H	B	A	H	A	A	B	B	B	B	A	H	B	A	A	B	H	H	B	B	H	H	A	H	H	B	A	B	H	B	B	H	B	H	H	B	H	B	B
chr4A	673957030		chr4A	132.04	2277401-23	H	A	B	-	A	H	B	A	H	A	A	H	B	B	B	A	H	B	A	A	B	H	H	B	B	H	H	A	H	H	B	A	B	H	B	B	H	B	H	H	B	H	B	B
chr4A	663141060		chr4A	134.54	981431-20	H	A	B	A	A	H	B	A	H	A	A	H	B	B	B	A	H	B	A	A	B	H	H	B	B	H	H	A	H	H	B	A	B	H	B	H	H	B	H	H	B	H	H	B
-	-		chr4A	135.34	1111607-38	H	A	B	A	A	H	B	A	H	A	A	H	H	B	B	A	H	B	A	A	H	H	H	B	B	H	H	A	H	H	B	A	B	H	B	H	H	B	H	H	B	H	H	B
chr4A	656904182		chr4A	135.74	3946523-31	H	A	B	A	A	H	B	A	H	A	A	H	H	H	B	A	H	B	A	A	H	H	H	B	B	H	H	A	H	H	B	A	B	H	B	H	H	B	H	H	B	H	H	B
chr4A	687470588		chr4A	137.36	1131817-13	H	A	B	A	A	H	H	A	H	A	A	H	H	H	B	A	H	B	A	A	H	H	H	B	B	H	B	A	H	H	B	A	B	H	B	H	H	B	H	H	B	H	H	B
chr4A	687627700		chr4A	139.39	1087967-10	H	A	B	A	A	H	B	A	H	A	A	H	H	H	H	A	H	B	A	A	H	H	B	B	B	H	B	A	H	H	B	A	B	H	B	H	H	B	H	H	B	H	H	B
chr4A	688098490		chr4A	142.24	1124105-55	H	A	B	A	H	H	B	A	H	A	A	H	H	H	H	A	H	B	A	A	H	H	H	B	B	H	B	A	H	A	B	A	B	H	B	H	H	B	H	H	B	H	H	B
chr7A	35766221		chr4A	144.26	1718502-19	H	A	B	A	A	H	B	A	H	A	A	H	H	H	H	A	H	B	A	A	H	H	H	B	B	H	B	A	H	H	B	A	B	H	B	H	H	B	H	H	B	H	H	B
-	-		chr4A	150.91	4408929-7	H	A	B	A	A	H	B	A	H	A	A	H	H	H	H	H	H	B	A	A	B	H	H	H	B	B	B	A	H	H	B	A	B	A	B	H	H	B	H	H	B	A	H	B
chr7D	30304826		chr4A	152.92	7338869-22	H	A	B	A	A	H	B	A	H	A	A	H	H	H	H	H	H	B	A	A	B	H	H	H	B	B	B	A	H	H	B	A	B	A	B	H	H	B	H	H	B	A	H	B
chr4A	700739397		chr4A	153.72	985711-38	H	A	B	A	A	H	H	A	H	A	A	H	H	H	H	H	H	B	A	A	B	H	H	H	B	B	B	A	H	H	B	A	B	A	B	H	H	B	H	H	B	A	H	B
chr4A	703675607		chr4A	154.92	4989469-29	H	A	B	A	A	H	H	A	H	A	A	H	H	H	H	H	H	B	A	A	B	H	H	H	B	B	B	A	H	H	B	A	B	A	B	H	H	B	H	H	B	A	H	B
-	-		chr4A	160.7	4003960-17	H	H	B	A	A	H	H	A	H	A	A	H	H	H	H	B	H	B	A	A	B	H	H	H	B	B	B	A	A	H	B	A	B	A	B	A	H	H	H	H	B	A	H	B
chr7A	18775545		chr4A	161.51	2277296-62	H	H	B	A	A	H	H	A	H	A	A	H	H	H	H	B	H	B	A	A	B	H	H	H	B	B	B	A	A	H	B	A	B	A	B	A	H	H	H	H	B	A	H	B
chr4A	716265884		chr4A	163.97	3033792-16	H	H	B	A	A	H	H	A	H	A	A	H	H	H	H	B	H	B	A	H	B	H	H	H	B	B	B	A	A	H	B	A	B	A	B	A	H	H	H	H	B	A	H	B
chr6B	149057197		chr4A	167.25	1110703-5	H	H	B	A	A	H	H	A	H	A	A	H	H	H	H	B	H	B	A	H	B	H	H	H	B	B	B	A	A	H	B	A	B	A	B	A	H	H	H	H	B	A	H	B
chrUn	410117076		chr4A	168.46	5325430-43	H	H	B	A	A	H	H	A	H	A	A	H	H	H	H	B	H	B	A	H	B	H	H	H	B	B	B	A	A	H	B	A	B	A	B	A	H	H	H	H	B	A	H	B
chr4A	723640677		chr4A	171.32	2265629-11	H	H	B	A	H	H	H	A	H	A	A	H	H	H	H	B	H	B	A	H	B	H	H	H	B	B	B	A	A	H	B	A	B	A	H	A	H	H	H	H	B	A	H	B
chr4A	734244640		chr4A	183.52	1115261-65	B	B	B	A	H	H	B	A	H	A	A	H	H	H	H	B	H	B	H	H	B	H	H	A	B	B	B	A	A	H	H	A	B	A	H	A	H	A	B	H	B	H	H	B
chr7D	5351873		chr4A	183.92	1129167-21	B	B	B	A	H	H	B	A	H	A	A	H	H	H	H	B	H	B	H	H	B	H	H	A	B	B	B	A	A	H	H	H	B	A	H	A	H	A	B	H	B	H	H	B
chr4A	742463681		chr4A	185.94	1088004-49	B	B	B	A	H	H	B	A	H	A	A	H	H	H	H	B	H	B	H	H	B	H	H	A	B	B	B	A	A	H	A	H	B	A	H	A	H	A	B	H	B	H	H	B
chr4A	741490815		chr4A	188.82	1167944-18	B	B	B	A	H	H	B	A	H	A	A	H	H	H	H	B	H	B	H	H	B	H	H	A	B	B	B	A	A	H	A	H	B	A	H	A	B	A	B	H	B	H	H	B
					-
-	-		chr4B	0	3936118-16	B	A	A	H	H	H	H	B	B	B	H	A	A	A	A	A	H	H	H	H	B	H	B	H	H	A	A	A	H	H	H	H	H	H	H	A	H	H	H	H	H	B	H	H
chr4B	2039319		chr4B	1.2	989303-25	B	A	A	A	H	H	H	B	B	B	H	A	A	A	A	A	H	H	H	H	H	H	B	H	H	A	A	A	H	H	H	H	H	H	H	A	H	H	H	H	H	B	H	H
-	-		chr4B	3.62	3028136-26	B	A	A	A	H	H	H	B	B	B	H	A	A	A	A	A	H	H	H	H	B	H	B	H	H	A	A	A	A	H	H	A	H	H	H	A	H	H	H	H	H	B	H	H
chr4D	6422984		chr4B	13.47	1695198-40	B	A	A	A	H	H	H	B	H	H	H	A	H	A	A	A	B	H	H	H	B	H	B	H	H	A	A	A	A	H	H	-	B	A	H	A	H	H	H	A	A	B	H	H
chr4D	6422918		chr4B	14.27	1026364-50	B	A	A	H	H	H	H	B	H	H	H	A	H	A	A	A	B	H	H	H	B	H	B	H	H	A	A	A	A	H	H	A	B	A	H	A	H	H	H	A	A	B	H	H
chr4B	12533887		chr4B	20.05	1396201-7	B	A	A	B	H	H	H	B	H	H	H	A	H	A	A	A	B	H	H	H	H	H	B	H	H	A	A	A	A	H	B	A	B	A	H	A	H	A	A	A	A	B	H	H
-	-		chr4B	28.94	4910853-6	B	A	A	H	H	H	H	B	H	H	B	A	H	A	A	A	B	H	H	H	H	H	B	H	H	A	A	A	A	H	B	A	H	A	B	A	H	A	A	A	A	B	H	H
chr4B	15752078		chr4B	29.34	3385417-31	B	A	A	H	H	H	H	B	H	H	B	A	H	A	A	A	B	H	H	H	H	B	B	H	H	A	A	A	A	H	B	A	H	A	B	A	H	A	A	A	A	B	H	H
chr4B	16386667		chr4B	29.74	1036721-31	B	A	A	H	H	H	H	B	H	H	B	A	H	A	A	A	B	H	H	H	H	B	B	H	H	A	A	A	A	H	B	A	H	A	B	A	H	A	A	A	A	B	H	H
chr4B	20002080		chr4B	37.38	1092528-52	H	A	A	H	H	H	H	H	H	H	H	A	H	A	A	A	B	H	A	A	H	B	B	H	H	A	A	A	A	H	H	A	H	A	H	A	H	A	A	A	A	B	H	H
chr4B	32279350		chr4B	51.1	3024027-39	H	H	H	A	H	H	H	H	A	H	H	A	H	A	H	A	B	H	A	A	H	B	H	H	H	A	A	H	H	B	H	H	H	A	H	A	H	A	A	H	A	B	H	B
chr4B	34873418		chr4B	52.3	4262984-38	H	H	H	A	H	H	H	H	A	A	H	A	H	A	H	A	B	H	A	A	H	B	H	H	H	A	A	H	H	B	H	H	H	A	H	A	H	A	A	H	A	B	H	B
chr4B	33176429		chr4B	52.7	5580490-38	H	H	H	A	H	H	H	H	A	A	H	A	H	A	H	A	B	H	A	A	H	B	H	H	H	A	A	H	H	B	H	H	H	A	H	A	H	A	A	H	A	B	H	B
-	-		chr4B	54.73	4910641-13	H	H	H	-	H	H	H	H	A	A	H	A	H	A	H	A	B	H	A	A	H	B	H	H	H	A	A	H	H	B	H	H	H	A	H	A	H	A	A	H	A	H	H	B
chr4B	60700918		chr4B	59.31	1094083-7	H	H	H	A	H	H	H	H	A	A	H	A	H	A	H	A	B	H	A	A	H	H	H	H	B	A	A	B	H	H	H	B	H	A	H	A	H	A	A	H	A	H	H	B
chr4B	131713375		chr4B	66.91	1097311-16	H	H	H	A	H	H	H	H	A	A	H	A	H	A	H	A	B	H	A	H	A	H	H	H	H	A	A	B	H	B	H	H	H	A	H	A	H	A	A	H	A	H	H	B
chr4B	381110898		chr4B	71.93	1090402-43	H	H	H	-	H	H	H	H	A	A	H	A	H	A	H	A	B	H	A	H	A	H	H	H	H	A	A	B	H	H	H	B	H	A	B	A	H	A	H	B	A	H	H	B
chr4B	428697067		chr4B	85.4	1058091-6	H	A	H	A	H	H	H	H	A	A	H	A	A	A	H	A	B	H	H	H	H	H	H	H	H	H	A	H	H	H	H	H	H	A	H	A	H	A	H	H	A	H	H	B
chr4B	448309252		chr4B	85.8	3027959-16	H	A	H	A	H	H	H	H	A	A	H	A	A	A	H	A	B	H	H	H	H	H	H	H	H	H	A	H	H	H	H	H	H	A	H	A	H	A	H	H	A	H	H	B
chr4B	495355339		chr4B	97.13	23889673-45	H	H	A	A	B	A	H	A	H	H	H	A	A	A	H	A	B	H	H	H	H	H	H	H	H	H	A	H	H	H	A	H	A	H	H	A	H	A	H	H	A	H	H	B
chr4B	565734127		chr4B	111.41	16530756-6	H	H	A	A	H	A	A	H	B	H	B	A	A	A	H	H	B	H	B	H	H	B	H	H	H	H	A	H	H	A	A	A	A	H	H	A	H	A	H	H	A	H	H	H
chr4A	16246944		chr4B	112.62	1766880-49	H	H	A	H	H	A	A	H	B	H	B	A	A	A	H	H	B	H	B	H	H	B	H	H	H	H	A	H	H	A	A	A	A	H	H	A	H	A	H	H	A	H	H	H
chr4B	615383915		chr4B	124.28	3022798-31	H	H	H	H	H	H	A	H	B	B	H	A	H	A	H	H	B	A	B	H	H	B	H	H	H	B	A	H	H	A	A	A	A	H	H	A	B	A	H	B	A	A	H	H
chr4B	634460200		chr4B	134.57	3024302-13	A	H	B	H	H	H	A	H	B	B	H	A	H	A	H	H	H	A	B	A	H	B	H	H	H	B	H	H	H	A	A	A	A	H	H	A	B	A	H	B	H	A	H	H
chr4B	634727128		chr4B	136.19	1716573-28	A	H	B	H	H	H	A	H	B	B	H	A	H	A	H	H	H	A	B	A	H	B	H	H	H	B	B	H	H	A	A	A	A	H	H	A	B	A	H	B	H	A	H	H
chr4B	634338478		chr4B	138.2	4393909-16	A	H	B	A	H	H	A	H	B	B	H	A	H	A	H	H	H	A	B	A	H	B	H	H	H	B	H	H	H	A	A	A	A	H	H	A	B	A	H	B	H	A	H	H
chr4D	497224275		chr4B	140.62	1025815-21	A	H	B	A	H	H	A	H	B	B	H	A	H	A	H	H	H	H	B	A	H	B	H	H	H	B	H	H	H	A	A	A	A	H	H	A	B	A	H	B	H	A	H	H
chr4B	639125399		chr4B	141.42	2266044-54	A	H	B	B	H	H	A	H	B	B	H	A	H	A	H	H	H	H	B	A	H	B	H	H	H	B	H	H	H	A	A	A	A	H	H	A	B	A	H	B	H	A	H	H
chr4B	639482522		chr4B	143.07	1257557-42	A	H	B	-	H	H	A	H	B	B	H	A	H	A	H	H	H	H	B	A	H	B	H	H	H	B	H	H	H	A	A	A	A	H	A	A	B	A	H	B	B	A	H	H
-	-		chr4B	145.14	7342202-10	A	H	B	B	H	H	A	H	B	B	H	A	H	A	H	H	H	H	B	A	H	B	H	H	A	H	H	H	H	A	A	A	A	H	H	A	B	A	H	B	B	A	H	H
chr4B	644484169		chr4B	148.46	1273467-63	A	H	B	-	H	H	A	H	B	B	H	A	H	A	H	H	H	H	B	A	H	B	H	H	A	A	H	H	H	A	A	A	A	H	H	A	B	A	H	B	B	A	H	H
chr4B	647624939		chr4B	155.68	1025184-25	A	H	B	-	H	H	A	H	B	B	H	A	H	A	H	H	A	H	B	A	H	B	H	B	A	A	H	A	H	A	A	H	A	B	H	A	B	A	B	B	B	H	H	A
chr4B	656492378		chr4B	165.94	12763870-7	A	H	B	H	H	H	A	B	B	B	A	H	B	A	B	B	A	B	B	H	H	B	B	B	A	A	H	A	H	H	A	H	A	B	H	H	B	A	B	B	B	H	H	A
-	-		chr4B	166.34	3961305-14	A	H	B	B	H	H	A	B	B	B	A	H	B	A	B	B	A	B	B	H	H	B	B	B	A	A	H	A	H	H	A	H	A	B	H	H	B	A	B	B	B	H	H	A
chr4B	657498636		chr4B	168.84	1017576-38	A	H	B	B	H	H	A	B	B	B	A	H	B	A	B	B	A	B	B	H	H	B	B	B	A	A	H	A	H	H	A	A	A	B	H	H	B	A	B	B	B	H	H	A
chr4B	662157151		chr4B	178.39	1057799-36	A	H	B	A	H	H	A	B	B	B	A	H	B	A	A	B	A	B	H	H	H	B	B	B	A	A	H	A	H	H	A	A	A	B	H	H	B	A	B	B	B	H	A	A
chr4B	664198563		chr4B	181.65	1046089-50	A	H	B	A	H	H	A	B	B	B	A	H	B	A	A	B	A	B	H	H	H	B	B	B	A	A	H	A	H	H	A	H	A	B	H	H	B	A	B	B	B	H	H	A
chr4B	666586268		chr4B	186.99	1090862-19	H	H	B	A	B	H	A	B	B	B	A	H	H	A	A	B	A	B	H	H	H	B	B	B	A	A	H	A	H	H	A	H	A	B	H	H	H	A	B	H	B	H	H	A
					-
chr5A	4633623		chr5A	0	3222226-25	A	H	B	-	H	H	H	B	H	H	H	A	A	B	H	H	H	H	H	H	A	A	A	H	A	H	H	H	H	A	H	H	A	B	H	B	H	A	H	H	A	H	H	H
chr5A	8057055		chr5A	9.56	3022906-41	A	H	B	H	H	H	H	B	H	H	H	H	A	B	H	B	B	H	H	H	A	A	A	H	A	H	H	H	H	A	H	H	A	H	B	B	A	A	H	H	A	H	H	H
-	-		chr5A	12.88	1083389-24	A	H	B	-	B	H	H	B	H	H	H	H	A	B	H	B	B	H	H	H	H	A	A	H	A	H	H	H	H	A	H	H	A	H	B	B	A	A	H	H	A	H	H	H
chr5A	18572611		chr5A	27.45	2259418-8	H	H	B	B	B	A	H	H	A	H	H	H	A	H	H	B	B	B	H	H	H	A	A	B	H	H	H	B	H	A	H	H	H	H	H	B	A	A	H	B	A	H	H	H
chr5A	21414268		chr5A	33.69	1023476-19	B	H	B	H	B	A	H	H	A	H	H	H	A	H	H	B	B	B	H	H	H	A	H	H	H	H	H	B	H	A	H	B	H	H	H	B	A	A	H	B	A	H	H	H
-	-		chr5A	38.35	12852235-18	B	H	B	-	B	A	H	B	A	H	H	H	A	H	H	B	H	B	H	B	H	A	B	H	H	H	A	B	H	A	H	-	H	B	H	B	A	A	H	B	A	H	H	H
chr5A	44181651		chr5A	45.69	1089088-43	B	B	B	B	B	A	H	H	A	B	H	A	A	H	A	H	H	B	H	B	H	A	B	H	H	H	A	B	H	H	H	H	H	B	H	B	A	A	H	B	A	B	H	H
chr5A	69140651		chr5A	51.04	1263501-5	B	B	B	B	B	A	H	H	A	B	H	A	A	A	H	A	H	B	H	B	H	A	B	H	H	H	H	B	H	H	H	H	H	B	H	B	A	A	H	B	A	B	H	H
chr5A	65354810		chr5A	51.84	42781790-28	B	B	B	B	B	A	H	H	A	B	H	A	A	A	H	A	H	B	H	B	H	A	B	H	H	H	H	B	H	H	H	H	H	B	H	B	A	A	H	B	A	B	H	H
chr5A	146917259		chr5A	55.56	978403-17	B	B	B	-	B	A	H	B	A	B	H	A	A	A	H	A	H	B	H	B	H	A	B	H	H	H	H	B	H	H	H	H	H	B	H	B	A	A	H	B	A	B	H	H
-	-		chr5A	58.45	4005700-13	B	B	B	B	B	A	H	H	A	B	H	A	A	A	H	A	H	B	H	B	H	A	B	H	H	H	H	B	H	H	H	H	H	B	H	B	A	A	H	B	A	B	H	H
chr5A	282587064		chr5A	58.85	4004116-50	B	B	B	B	B	A	H	H	A	B	H	A	A	A	H	A	H	B	H	B	H	A	B	H	H	H	H	B	H	H	H	H	H	B	H	B	A	A	H	B	A	B	H	H
chr5A	331875281		chr5A	60.05	1060669-20	B	B	B	B	B	A	H	H	A	B	H	A	A	A	H	A	H	B	H	B	H	A	B	H	H	H	H	B	H	H	H	H	H	B	H	B	A	A	H	B	A	B	H	H
chr5B	316358991		chr5A	63.3	4910446-18	B	B	B	B	B	A	H	H	A	B	H	A	A	A	H	A	H	B	H	B	H	A	B	H	H	H	H	B	H	H	H	H	H	H	H	B	A	A	H	B	A	B	H	H
chr5A	364350107		chr5A	64.11	5971010-47	B	B	B	B	B	A	H	-	A	B	H	A	A	A	H	A	H	H	H	B	H	A	B	H	H	B	H	B	H	H	H	H	H	H	H	B	A	A	H	B	A	B	H	H
chr5A	398676269		chr5A	66.16	2277356-54	B	B	B	B	B	A	H	H	A	B	H	A	A	A	H	A	H	B	H	B	H	A	B	B	H	H	H	B	H	H	H	H	H	H	H	B	A	A	H	B	A	B	H	H
chr7D	29331473		chr5A	67.77	3027456-35	B	B	B	B	B	A	H	H	A	B	H	A	A	A	H	A	H	H	H	B	H	A	B	B	H	H	H	B	H	H	A	H	H	H	H	B	A	A	H	B	A	B	H	H
chr5A	438355353		chr5A	74.07	1028838-57	B	H	B	-	B	A	H	H	H	B	H	A	A	A	B	A	H	H	H	B	H	A	B	B	H	H	H	H	A	A	A	H	H	H	H	B	A	A	H	B	A	B	H	H
chr5A	441478599		chr5A	78.22	3028001-37	B	H	B	B	B	A	H	H	H	B	H	A	A	A	B	A	A	A	H	B	H	A	B	B	H	H	H	H	A	A	A	H	H	H	H	B	A	A	H	B	A	B	H	H
chr5A	444083862		chr5A	81.05	1126029-28	B	H	B	B	B	A	H	H	H	B	H	A	A	A	B	A	A	A	B	B	H	A	B	B	H	H	H	H	A	A	A	H	H	H	H	B	A	A	H	B	A	B	H	H
-	-		chr5A	84.74	7337511-13	B	H	B	-	H	A	H	H	H	B	H	A	A	A	B	A	A	A	B	B	H	A	B	B	H	H	H	H	A	A	A	H	H	H	H	B	A	A	H	B	A	B	H	H
chr5A	455206280		chr5A	90.12	1089290-7	B	H	B	B	H	A	A	H	H	B	H	A	A	A	B	A	A	A	B	H	H	A	B	B	H	H	H	H	A	A	A	H	H	H	H	B	A	A	H	B	A	B	H	A
chr5A	461230643		chr5A	96.39	4909978-23	B	H	B	B	H	A	A	H	H	B	H	A	A	A	H	A	A	A	B	H	H	A	B	B	H	H	H	H	A	A	A	H	H	H	H	B	A	A	H	B	A	B	A	A
chr5A	461008994		chr5A	97.19	3939881-14	B	H	B	B	H	A	A	H	H	B	H	A	A	A	H	A	A	A	B	H	H	A	B	B	H	H	H	H	A	A	A	B	H	H	H	B	A	A	H	B	A	B	A	A
chr5A	464191701		chr5A	100.46	7350311-6	B	H	B	-	H	A	A	H	H	B	H	A	A	A	H	A	A	A	B	H	H	A	B	B	A	H	H	H	A	A	A	B	H	H	H	B	A	A	H	B	A	B	A	A
-	-		chr5A	105.05	26672891-30	B	H	B	B	H	A	A	A	H	B	H	A	H	A	H	A	A	A	B	H	H	A	B	B	H	H	H	H	A	H	A	H	H	H	H	B	A	A	H	B	A	B	A	A
chr5A	522153893		chr5A	130.61	7940341-9	B	H	H	-	A	H	A	A	H	H	H	B	H	A	H	A	H	A	H	A	B	A	H	B	H	H	A	H	H	H	H	H	H	H	H	B	H	A	A	B	A	A	A	A
chr5A	514260436		chr5A	131.41	1021045-43	B	H	H	H	A	H	A	A	H	H	H	B	H	A	H	A	H	A	H	A	B	A	H	B	H	H	A	H	H	H	H	H	H	H	H	B	H	A	A	B	A	A	A	A
chr5A	519892061		chr5A	131.81	1862541-21	B	H	H	-	A	H	A	A	H	H	H	B	H	A	H	A	H	A	H	A	B	A	H	B	H	H	A	H	H	H	H	H	H	H	H	B	H	A	A	B	A	A	A	A
chr5A	514092701		chr5A	132.21	986072-56	B	H	H	A	A	H	A	A	H	H	H	B	H	A	H	A	H	A	H	A	B	A	H	B	H	H	A	H	H	H	H	H	H	H	H	B	H	A	A	B	A	A	A	A
chr5A	524755911		chr5A	136.33	2279675-42	B	H	H	A	A	H	A	A	H	H	H	B	H	A	H	A	H	A	H	A	B	H	H	B	H	H	A	H	H	B	H	H	H	H	H	H	H	A	A	B	A	A	A	A
chr5A	531234048		chr5A	137.95	1125900-8	B	H	H	H	A	H	A	A	H	H	H	B	H	A	H	A	H	A	H	A	B	H	H	B	H	H	A	H	H	B	H	H	H	H	H	H	H	A	A	B	A	A	A	A
chr5A	535674218		chr5A	142.08	995510-67	B	H	H	H	A	H	A	A	H	H	H	B	H	A	H	A	H	A	H	A	B	H	H	B	H	H	H	A	H	B	H	H	H	H	H	H	H	B	A	A	A	A	A	A
-	-		chr5A	150.69	4992031-22	B	H	H	-	A	H	A	A	A	H	H	B	H	A	H	A	B	A	H	A	B	H	H	B	H	H	H	A	H	H	H	H	H	H	H	H	H	B	H	A	A	A	A	A
chr5A	554563792		chr5A	157.42	1090893-21	B	H	H	A	A	H	H	A	A	H	A	B	H	A	H	H	B	A	H	A	B	H	H	B	H	H	H	A	B	H	H	H	H	H	H	H	H	B	H	A	A	A	H	A
chrUn	63408099		chr5A	159.44	1087841-49	B	H	H	A	A	H	H	A	A	H	A	H	H	A	H	H	B	A	H	A	B	H	H	B	H	H	H	A	B	H	B	H	H	H	H	H	H	B	H	A	A	A	H	A
-	-		chr5A	167.87	5578195-11	B	H	H	A	H	A	H	A	A	H	A	B	H	H	A	H	B	A	H	H	B	H	H	B	A	H	H	A	B	A	H	H	H	H	H	H	H	B	H	A	A	A	H	A
chr5A	565416981		chr5A	169.9	1279676-31	B	H	H	B	H	A	H	A	A	H	A	B	H	H	A	H	B	A	H	H	B	H	H	B	A	H	H	A	B	A	H	H	H	H	H	H	H	B	H	A	A	A	H	A
chr5A	357707210		chr5A	171.54	1092031-45	B	H	H	-	H	A	H	A	A	H	A	B	H	H	A	H	B	A	H	H	B	H	H	B	A	H	H	A	B	A	H	H	H	H	H	H	H	B	H	A	A	A	H	A
chr5A	570791904		chr5A	173.99	1001470-29	B	H	H	H	H	A	H	A	A	H	A	B	H	H	A	H	B	A	H	H	B	H	H	B	A	H	H	A	B	A	H	H	H	A	H	H	H	B	A	A	A	A	H	A
chr5A	570937592		chr5A	175.2	1001832-41	B	H	H	-	H	H	H	A	A	H	A	B	H	H	A	H	B	A	H	H	B	H	H	B	A	H	H	A	B	A	H	H	H	A	H	H	H	B	A	A	A	A	H	A
chr5A	580276735		chr5A	185.1	4911066-22	H	H	H	-	H	H	A	A	H	H	A	B	H	B	A	H	B	A	H	H	H	H	H	B	A	H	H	A	B	H	H	H	H	A	H	H	H	B	A	A	A	H	A	H
chr5A	588416891		chr5A	190.13	3222345-15	H	H	H	A	H	H	A	A	H	H	A	H	H	B	A	H	H	H	H	H	H	H	H	B	A	H	H	A	B	H	H	H	B	A	H	H	H	B	A	A	A	H	A	H
chr5A	585608102		chr5A	191.35	7339045-8	H	H	H	-	H	H	A	A	H	H	A	H	H	B	A	H	H	H	H	H	H	H	H	B	A	H	H	A	B	H	H	H	B	A	H	H	H	B	A	A	A	H	A	H
chr5A	584821737		chr5A	191.75	996810-10	H	H	H	B	H	H	A	A	H	H	A	H	H	B	A	H	H	H	H	H	H	H	H	B	A	H	H	A	B	H	H	H	B	A	H	H	H	B	A	A	A	H	A	H
chr5A	591433518		chr5A	193.77	3064415-7	H	H	H	B	H	A	A	A	H	H	A	H	H	B	A	H	H	H	H	H	H	H	H	B	A	H	H	A	B	H	H	H	B	A	H	H	H	B	A	A	A	H	A	H
chr5A	591125129		chr5A	197.93	4911072-18	H	H	H	-	H	A	A	A	H	H	A	H	H	B	A	H	H	H	H	H	H	H	H	B	A	H	H	A	B	H	H	B	B	A	H	H	H	B	A	A	A	H	A	H
chr5A	597279874		chr5A	205.72	7924712-17	H	H	H	A	H	A	A	A	H	H	H	H	H	B	A	H	H	H	H	A	A	H	H	B	A	H	H	A	B	H	H	A	B	H	H	H	H	B	A	A	A	H	A	H
chr5D	483986298		chr5A	210.75	42782107-28	H	H	H	H	H	A	A	A	H	H	H	H	H	B	A	H	H	H	H	A	H	H	H	B	A	H	H	H	B	H	H	A	B	H	H	H	H	B	A	A	A	H	H	H
chr5D	488225824		chr5A	212.37	995630-29	H	H	H	-	H	A	A	A	H	H	H	H	H	B	A	H	H	H	H	A	H	H	H	B	A	H	H	H	B	H	H	A	B	H	H	H	H	B	A	A	A	H	H	H
chr5A	608345953		chr5A	213.18	977527-25	H	H	H	A	H	A	A	A	H	H	H	H	H	B	A	H	H	H	H	A	H	H	H	B	A	H	H	H	B	H	H	A	B	H	H	H	H	B	A	A	A	H	H	H
chr5A	617182898		chr5A	216.07	1113590-5	H	H	H	-	H	A	A	A	H	H	H	H	H	B	A	H	H	H	H	H	H	H	H	B	A	H	H	H	B	H	H	A	B	H	H	H	H	B	A	A	A	H	H	H
chr5A	616914265		chr5A	216.47	7344387-7	H	H	H	B	H	A	A	A	H	H	H	H	H	B	A	H	H	H	H	H	H	H	H	B	A	H	H	H	B	H	H	A	B	H	H	H	H	B	A	A	A	H	H	H
chr5A	617920635		chr5A	217.69	1008958-46	H	H	H	-	H	A	A	A	H	H	H	H	H	B	A	H	H	H	H	H	H	H	H	B	A	H	H	H	B	H	H	A	B	H	H	H	H	B	A	A	A	H	H	H
chr5A	641113218		chr5A	232.68	2288814-65	A	A	A	-	A	A	A	A	H	H	H	H	A	B	A	H	H	H	B	A	H	H	B	B	A	H	H	B	H	H	H	H	B	H	H	H	H	B	H	A	A	H	H	B
chr5A	649366453		chr5A	238.55	42781091-8	A	A	A	B	A	A	A	A	H	H	H	H	A	B	A	B	H	H	B	A	H	H	B	B	A	H	A	B	A	H	H	H	B	H	H	A	H	B	H	A	A	H	H	B
chr5A	647369889		chr5A	239.77	1029319-33	A	A	A	-	A	A	A	A	H	H	H	H	A	B	A	B	H	H	B	A	H	H	B	B	A	H	A	B	A	H	H	H	B	H	H	H	H	B	H	A	A	H	H	B
chr5A	647579137		chr5A	240.17	3028917-35	A	A	A	H	A	A	A	A	H	H	H	H	A	B	A	B	H	H	B	A	H	H	B	B	A	H	A	B	A	H	H	H	B	H	H	H	H	B	H	A	A	H	H	B
chr5B	659416050		chr5A	243.02	5368228-12	A	A	A	H	A	H	A	A	H	A	H	H	A	B	A	B	H	H	B	A	H	B	B	B	A	H	A	B	A	H	H	H	B	H	H	H	H	B	H	A	A	H	H	B
chr5A	651554775		chr5A	243.42	1105643-48	A	A	A	H	A	H	A	A	H	A	H	H	A	B	A	B	H	H	B	A	H	B	B	B	A	H	A	B	A	H	H	H	B	H	H	H	H	B	H	A	A	H	H	B
chr5A	657979173		chr5A	251.52	7338821-15	H	A	H	-	A	H	A	A	H	A	H	H	A	B	H	B	H	H	B	A	H	B	H	B	H	H	A	B	A	H	H	H	B	H	H	H	H	B	H	A	A	H	H	B
					-
chr5B	14534934		chr5B	0	1092632-17	H	A	H	B	H	A	H	H	H	H	B	B	H	H	B	H	H	B	H	H	H	B	H	B	H	B	H	B	A	H	H	A	A	B	A	B	B	A	H	H	H	A	H	H
chr5B	16199701		chr5B	2.02	3939780-7	H	A	H	B	H	A	H	B	H	H	B	B	H	H	B	H	H	B	H	H	H	B	H	B	H	B	H	B	A	H	H	A	A	B	A	B	B	A	H	H	H	A	H	H
chr5B	16185750		chr5B	2.82	1091392-68	H	A	H	B	H	A	H	H	H	H	B	B	H	H	B	H	H	B	H	H	H	B	H	B	H	B	H	B	A	H	H	A	A	B	A	B	B	A	H	H	H	A	H	H
-	-		chr5B	6.92	1112398-22	A	A	H	B	A	A	H	A	H	H	B	B	H	H	B	H	H	B	H	H	H	H	H	B	A	B	H	B	A	H	H	A	A	B	A	B	B	A	H	H	H	A	H	H
chr7D	40266972		chr5B	13.59	5577108-10	A	A	H	B	A	A	H	H	B	H	B	B	H	H	B	H	H	B	H	H	H	H	B	B	A	B	H	B	A	H	H	A	A	B	A	B	B	A	H	H	H	A	H	H
chr5B	35758795		chr5B	18.1	1091792-48	A	A	H	B	A	A	H	H	B	H	B	B	H	A	B	H	H	B	H	H	H	H	B	B	A	H	B	B	A	H	H	H	A	H	A	B	B	A	H	H	H	A	H	H
chr6A	610795493		chr5B	18.9	1763718-33	A	A	H	B	A	A	H	H	B	H	B	B	H	A	B	H	H	B	H	H	H	H	B	B	A	H	B	B	A	H	H	H	A	H	A	B	B	A	H	H	H	A	H	H
chr5B	45943450		chr5B	26.88	1387620-10	A	A	H	B	A	A	H	H	B	H	B	B	H	A	H	H	H	B	H	H	H	H	B	H	A	H	B	H	A	H	A	H	A	H	H	B	B	A	H	H	B	A	H	H
chr5B	51708723		chr5B	30.13	988996-19	A	A	H	B	A	A	H	H	B	H	B	B	H	A	H	H	H	B	H	H	H	H	B	H	A	H	B	H	A	H	A	H	A	H	H	B	B	A	H	H	B	A	H	H
chr5B	63844582		chr5B	34.64	1000124-31	A	A	H	B	A	H	H	H	B	H	B	B	H	A	H	H	H	B	H	H	H	H	B	H	A	H	B	H	A	H	A	H	A	H	H	B	B	H	H	H	B	A	H	H
chr5B	67969342		chr5B	35.04	2262570-12	A	A	H	B	A	H	H	H	B	H	B	B	H	A	H	H	H	B	H	H	H	H	B	H	A	H	B	H	A	H	A	H	A	H	H	B	B	H	H	H	B	A	H	H
chr5B	78260556		chr5B	35.44	1001902-14	A	A	H	B	A	H	H	H	B	H	B	B	H	A	H	H	H	B	H	H	H	H	B	H	A	H	B	H	A	H	A	H	A	H	H	B	B	H	H	H	B	A	H	H
chr5B	130743539		chr5B	37.86	3957424-24	A	A	H	B	A	B	H	H	B	H	B	B	H	A	H	H	H	B	H	H	H	H	B	H	A	H	B	H	A	H	A	H	A	H	H	B	B	H	H	H	B	A	H	A
chr5D	114013349		chr5B	38.66	7337314-16	A	A	H	B	A	B	H	H	B	H	B	B	H	A	H	H	H	B	H	H	H	H	B	H	A	H	B	H	A	H	A	H	A	H	H	B	B	H	H	H	B	A	H	A
chr5B	398161968		chr5B	47.52	7924723-8	A	A	H	B	A	B	B	H	B	H	B	B	H	A	H	H	H	B	H	B	A	H	B	H	A	A	B	A	A	H	A	H	A	H	H	B	B	H	H	H	B	A	H	A
chr5B	420193748		chr5B	53.3	3030106-39	A	A	H	B	A	B	B	H	H	H	B	B	H	A	H	H	H	B	H	B	A	H	B	H	A	A	B	H	A	H	A	H	A	H	H	B	H	H	H	H	B	A	H	A
chr5B	421611511		chr5B	54.1	3951050-11	A	A	H	B	A	B	B	H	A	H	B	B	H	A	H	H	H	B	H	B	A	H	B	H	A	A	B	H	A	H	A	H	A	A	H	B	H	H	H	H	B	A	H	A
chr5B	431360770		chr5B	56.95	1112236-35	A	A	H	B	A	B	B	H	A	H	B	B	H	A	B	H	H	B	A	B	A	H	B	H	A	A	B	H	A	H	A	H	A	A	H	B	H	H	H	H	B	A	H	A
-	-		chr5B	65.83	7339548-17	A	A	H	B	A	B	B	H	A	H	B	B	H	A	B	H	H	B	A	H	A	H	B	H	A	A	B	H	H	H	A	H	H	A	H	B	H	H	H	A	B	A	H	H
-	-		chr5B	66.23	7337312-15	A	A	H	B	A	B	B	H	A	H	B	B	H	A	B	H	H	B	A	H	A	H	B	H	A	A	B	H	H	H	A	H	H	A	H	B	H	H	H	A	B	A	H	H
chr5B	459473976		chr5B	66.63	1069330-6	A	A	H	B	A	B	B	H	A	H	B	B	H	A	B	H	H	B	A	H	A	H	B	H	A	A	B	H	H	H	A	H	H	A	H	B	H	H	H	A	B	H	H	H
chr5B	469122272		chr5B	72.43	5331791-23	A	A	H	B	A	B	H	H	A	H	B	B	H	A	B	H	H	B	A	H	A	H	B	H	A	A	B	H	H	H	A	H	H	A	H	B	H	H	H	A	B	H	H	H
chr5D	406198253		chr5B	79.58	2248796-31	A	A	H	B	A	B	H	H	A	B	B	B	H	A	B	H	H	B	A	H	A	H	B	H	A	A	B	H	H	H	A	H	B	H	A	B	H	H	B	A	B	B	B	H
chr5B	514278805		chr5B	96.94	1128254-63	H	H	B	B	A	B	H	A	A	H	H	B	H	A	B	H	H	B	A	H	H	H	B	H	A	A	B	A	H	H	A	H	H	B	A	B	H	H	B	H	H	B	H	A
chr5B	531853859		chr5B	101.87	1093198-10	H	H	B	B	A	B	H	A	A	H	H	B	H	H	B	H	B	B	A	H	H	H	B	H	A	H	B	A	H	H	A	H	H	B	H	B	H	H	B	H	H	B	H	A
chr5B	536323064		chr5B	104.73	1093317-48	H	H	B	-	A	B	H	A	A	H	H	B	H	H	B	H	B	B	H	H	H	H	B	H	A	H	B	A	H	H	A	H	H	B	H	B	H	H	B	H	H	B	H	A
-	-		chr5B	106.76	3948427-6	H	H	B	B	A	B	H	A	A	H	H	B	H	H	B	H	B	B	H	H	H	H	B	H	A	H	B	A	H	H	A	H	H	B	H	B	H	H	B	H	H	B	H	A
chr5B	538039474		chr5B	107.56	1061280-31	H	H	B	B	A	B	H	A	A	H	H	B	H	H	B	H	B	B	H	H	H	H	B	H	A	H	B	A	H	H	A	H	H	B	H	B	H	H	B	H	H	B	H	A
chr5B	549185056		chr5B	121.76	992373-18	H	A	B	B	A	B	H	A	A	H	H	H	H	H	B	B	B	B	H	H	H	H	A	H	A	A	H	A	H	B	A	A	H	B	H	B	H	H	H	H	A	B	H	A
chr5B	550432372		chr5B	123.39	1090196-67	H	A	B	-	A	B	H	A	A	H	H	H	H	H	B	B	B	B	H	H	H	H	A	H	A	A	H	A	H	B	A	A	H	B	H	B	H	H	H	H	A	B	H	A
chr5B	550320578		chr5B	124.6	1132557-24	H	A	B	B	A	B	H	A	A	H	H	H	H	H	B	B	B	B	H	H	H	H	A	H	A	A	H	A	H	B	A	A	H	B	H	B	H	H	H	H	A	B	H	A
chr5B	550338392		chr5B	125	1218118-17	H	A	B	B	A	B	H	A	A	H	H	H	H	H	B	B	B	B	H	H	H	H	A	H	A	A	H	A	H	B	A	A	H	B	H	B	H	H	H	H	A	B	H	A
chr5B	559839472		chr5B	131.71	1135260-21	H	A	B	-	A	B	H	A	A	H	H	H	A	B	B	B	B	B	H	B	H	H	A	H	A	A	H	A	B	B	A	A	B	H	H	H	H	H	H	H	A	B	H	A
chr5A	578837281		chr5B	135.05	1129310-5	H	A	B	-	A	B	H	A	A	A	H	H	A	B	B	B	B	B	H	B	H	A	A	H	A	A	H	A	B	B	A	A	B	A	H	H	H	H	H	B	A	B	H	A
chr5B	576214087		chr5B	140.53	3020376-12	H	A	B	H	A	B	B	H	A	A	H	H	A	B	B	B	B	H	H	B	H	A	A	B	A	A	H	A	B	B	A	A	B	A	A	H	H	H	H	B	A	B	H	A
chr5B	580851239		chr5B	143.8	1025639-50	H	A	B	H	A	B	B	A	H	A	H	H	A	B	B	B	H	H	H	B	H	A	A	B	A	A	H	A	B	B	A	A	B	A	A	H	H	H	H	B	A	B	H	A
chr5B	584096333		chr5B	145.02	985219-5	H	A	B	H	A	B	B	A	H	A	H	H	A	B	B	B	H	H	H	B	H	A	A	B	A	A	H	A	B	B	A	A	B	A	A	H	H	H	H	B	A	B	H	A
-	-		chr5B	145.42	4439912-5	H	A	B	A	A	B	B	A	H	A	H	H	A	B	B	B	H	H	H	B	H	A	A	B	A	A	H	A	B	B	A	A	B	A	A	H	H	H	H	B	A	B	H	A
chr5D	480457791		chr5B	151.18	3021825-32	B	A	B	A	A	B	B	A	H	A	H	H	A	B	B	B	H	H	H	B	H	A	A	B	A	A	H	A	B	B	A	A	B	A	A	H	H	H	H	B	A	H	H	H
chr5B	606544922		chr5B	157.8	4993673-7	B	A	B	A	A	B	B	A	H	A	A	H	A	B	H	B	H	H	H	B	H	A	A	B	A	A	B	A	B	H	A	A	B	A	A	H	H	H	H	H	A	H	H	H
chr5B	606853260		chr5B	159.81	42782601-35	B	A	B	H	A	B	B	A	H	A	A	H	A	B	H	B	H	H	H	B	H	A	A	B	A	A	B	A	B	H	A	A	B	A	A	H	H	H	H	H	A	H	H	H
chr5B	604021390		chr5B	161.82	1034859-66	B	A	B	A	A	B	B	A	H	A	A	H	A	B	H	B	H	H	H	B	H	A	A	B	A	A	B	A	B	H	A	A	B	A	A	H	H	H	H	B	A	H	H	H
-	-		chr5B	165.89	1282514-28	B	A	B	A	A	B	B	H	H	A	A	H	A	B	A	B	H	H	H	B	H	A	A	B	A	A	B	A	B	H	A	A	B	H	A	H	H	H	H	H	A	H	H	H
chr5B	620308576		chr5B	167.51	1120274-17	B	A	B	H	A	B	B	H	H	A	A	H	A	B	A	H	H	H	H	B	H	A	A	B	A	A	B	A	B	H	A	A	B	H	A	H	H	H	H	H	A	H	H	H
chr5B	634442448		chr5B	170.36	4541562-14	B	A	B	H	A	B	H	H	H	A	A	H	A	B	A	H	H	H	H	B	H	A	A	B	H	A	B	A	B	H	A	A	B	H	H	H	H	H	H	H	A	H	H	A
chr5B	637159350		chr5B	172.78	978268-11	B	A	B	A	A	B	H	H	H	A	A	H	A	B	A	H	H	H	H	B	H	A	A	B	H	A	B	A	B	H	A	A	B	H	H	H	H	H	H	H	A	H	H	A
-	-		chr5B	201.85	2277733-22	H	H	B	-	A	H	H	B	A	A	A	H	A	B	A	A	B	H	H	H	H	A	H	B	H	A	B	H	H	B	A	A	B	B	H	H	B	B	H	B	H	H	H	A
chr5B	682372099		chr5B	205.53	7339056-17	H	H	B	-	A	H	H	H	A	A	A	H	A	B	A	A	B	H	H	H	H	A	H	B	B	A	B	H	H	B	A	A	B	B	H	H	B	B	H	B	H	H	H	A
chr5B	681979338		chr5B	206.33	988579-5	H	H	B	B	A	H	H	H	A	A	A	H	A	B	A	A	B	H	H	H	H	A	H	B	H	A	B	H	H	B	A	A	B	B	H	H	B	B	H	B	H	H	H	A
chr5B	687745431		chr5B	212.16	2267750-48	H	H	A	B	H	H	H	H	A	A	A	H	A	B	A	A	B	H	H	H	H	A	H	B	H	A	B	H	H	B	A	A	B	B	H	H	B	B	H	B	H	H	H	A
chr5B	691196509		chr5B	215.02	1696183-35	H	H	A	B	H	H	B	H	A	A	A	H	A	B	A	A	B	H	H	H	B	A	H	B	H	A	B	H	H	B	A	A	B	B	H	H	B	B	H	B	H	H	H	A
chr5B	700372980		chr5B	216.22	1211191-40	H	H	A	B	H	H	B	H	A	A	A	H	A	B	A	A	B	H	H	H	B	A	H	B	H	A	B	H	H	B	A	A	B	B	H	H	B	B	H	B	H	H	B	A
-	-		chr5B	225.04	3026562-24	A	H	A	B	H	H	B	H	A	H	H	H	A	H	A	A	B	H	H	H	B	A	H	B	H	A	H	H	H	H	A	A	H	B	A	H	B	B	H	B	H	H	H	A
chr5B	693686046		chr5B	225.84	5581765-18	A	H	A	B	H	H	B	H	A	H	H	H	A	H	A	A	B	H	H	H	B	A	H	B	H	A	H	H	H	H	A	A	H	B	A	H	B	B	H	B	H	H	H	A
chr5B	695480462		chr5B	227.49	1208349-68	A	H	A	B	H	H	B	H	A	H	H	H	A	H	A	A	B	H	H	H	B	A	H	B	H	A	H	H	H	H	A	A	H	B	A	H	B	B	H	B	H	H	H	H
chr5B	706853334		chr5B	232.55	19484193-44	A	H	A	B	H	H	B	H	A	H	H	B	A	H	A	A	B	H	H	H	B	A	B	B	H	A	H	H	H	H	A	A	H	B	A	H	B	B	H	B	H	H	H	H
chr5B	711277543		chr5B	236.28	1273739-48	A	H	A	B	H	H	B	H	A	H	H	B	A	H	A	A	B	H	B	H	B	A	B	B	H	A	A	H	H	H	A	H	H	B	A	H	B	B	H	B	H	H	H	A
chr5B	710773046		chr5B	237.5	1087974-43	A	H	A	B	H	H	B	H	A	H	H	B	A	H	A	A	B	H	B	H	B	A	B	B	B	A	A	H	H	H	A	H	H	B	A	H	B	B	H	B	H	H	H	A
					-
chr6A	5569245		chr6A	0	1241757-41	H	H	A	A	H	B	H	H	H	B	H	H	H	B	H	H	H	A	H	H	A	H	H	H	H	A	H	B	A	H	A	A	H	H	H	H	A	H	B	B	H	H	H	A
-	-		chr6A	2.84	1267066-15	H	H	A	H	H	B	H	H	H	B	H	H	H	B	H	H	B	A	H	H	A	H	H	H	H	A	H	B	A	H	A	A	H	H	H	H	A	H	B	B	H	H	H	A
chr6A	955957		chr6A	3.24	1090816-21	H	H	A	B	H	B	H	H	H	B	H	H	H	B	H	H	B	A	H	H	A	H	H	H	H	A	H	B	A	H	A	A	H	H	H	H	A	H	B	B	H	H	H	A
chr6A	5129073		chr6A	4.04	3021143-21	H	H	A	H	H	B	H	H	H	B	H	H	H	B	H	H	B	A	H	H	A	H	H	H	H	A	H	B	A	H	A	A	H	H	H	H	A	H	B	B	H	H	H	A
chr6A	2749683		chr6A	4.84	1230645-22	H	H	A	A	H	B	H	H	H	B	H	H	H	B	H	H	B	A	H	H	A	H	H	H	H	A	H	B	A	H	A	A	H	H	H	H	A	H	B	B	H	H	H	A
-	-		chr6A	10.7	4543923-11	B	A	A	A	H	B	H	H	H	B	H	H	H	B	H	H	H	A	H	H	A	H	H	H	B	A	A	B	A	H	H	A	H	H	H	H	A	H	H	B	H	H	H	A
chr6A	14006221		chr6A	11.5	4404447-9	B	A	A	A	H	B	H	H	H	B	H	H	H	B	H	H	H	A	H	H	A	H	H	H	H	A	A	B	A	H	H	A	H	H	H	H	A	H	H	B	H	H	H	A
chr6A	13071131		chr6A	12.31	1695986-48	B	A	A	-	H	B	H	H	H	B	H	H	H	B	H	H	H	A	H	H	A	H	H	H	A	A	A	B	A	H	H	A	H	H	H	H	A	H	H	H	H	H	H	A
chr6A	13385387		chr6A	13.12	12775648-40	B	A	A	B	H	B	H	H	H	B	H	H	H	B	H	H	H	A	H	H	A	H	H	H	H	A	A	B	A	H	H	A	H	H	H	H	A	H	H	B	H	H	H	A
chr6D	15585903		chr6A	16.38	7343201-61	B	A	A	B	H	B	H	H	H	B	H	H	H	B	H	H	H	A	H	H	A	H	H	H	H	A	H	H	A	A	H	H	H	H	H	H	H	H	H	B	H	H	H	A
chr6A	17942894		chr6A	18.41	1071958-16	B	A	A	H	H	B	H	H	H	B	H	H	H	B	H	H	H	A	H	H	A	H	H	H	H	A	H	H	A	A	H	H	A	H	H	H	H	H	H	B	H	H	H	A
chr6A	22547613		chr6A	25.1	1126476-68	B	A	A	B	H	B	H	H	H	B	H	B	A	B	H	H	A	A	H	H	A	H	H	H	H	A	H	H	H	A	H	H	A	H	B	H	H	H	H	B	H	H	H	A
-	-		chr6A	25.91	3935914-31	B	A	A	-	H	B	H	H	H	B	H	B	A	B	H	H	A	A	H	H	A	H	H	H	H	A	H	H	H	A	H	H	A	H	B	B	H	H	H	B	H	H	H	A
-	-		chr6A	29.19	3028776-7	B	A	A	B	H	B	H	H	H	B	H	B	A	B	H	H	A	A	H	H	A	H	H	H	H	A	H	H	H	A	H	H	A	H	B	B	H	H	H	B	H	H	H	H
chr6A	37460872		chr6A	43.51	1018650-16	H	H	A	H	H	H	B	H	H	H	H	B	A	B	H	H	A	H	H	B	H	H	H	H	H	A	H	H	H	A	H	H	A	H	B	H	H	B	H	B	H	A	H	H
chr6A	38771155		chr6A	44.71	1074651-27	H	H	A	H	H	H	B	B	H	H	H	B	A	B	H	H	A	H	H	B	H	H	H	H	H	A	H	H	H	A	H	H	A	H	B	H	H	B	H	B	H	A	H	H
chr6A	87367352		chr6A	67.36	1030068-36	H	A	H	A	H	H	H	H	A	H	A	B	B	B	H	B	H	A	H	B	H	B	H	H	A	A	H	H	B	H	H	H	A	A	B	A	H	B	H	B	A	H	H	B
chr6A	99423895		chr6A	71.49	1216335-55	H	A	H	A	H	H	H	H	A	H	A	H	B	B	B	B	H	A	H	B	H	H	H	H	A	A	H	H	B	H	H	H	A	A	H	A	H	B	H	B	A	H	H	B
chr6A	184817149		chr6A	80.87	1056817-33	H	A	H	A	H	A	H	H	H	H	A	H	B	B	B	B	H	A	H	H	A	H	H	B	A	A	H	H	B	H	H	H	A	A	H	A	H	B	H	B	A	H	H	B
chr6A	183515410		chr6A	81.27	2257552-64	H	A	H	A	H	A	H	H	H	H	A	H	B	B	B	B	H	A	H	H	A	H	H	B	A	A	H	H	B	H	H	H	A	A	H	A	H	B	H	B	A	H	H	B
chr6A	447897919		chr6A	88.11	1021092-55	H	A	B	-	H	A	H	H	H	H	A	H	B	B	B	B	H	H	H	H	A	H	H	B	A	A	H	H	B	H	H	B	A	H	A	A	H	B	H	B	A	H	H	B
chr5A	291083744		chr6A	98.2	1102568-25	H	A	B	A	H	A	H	B	H	H	A	H	B	B	B	H	H	A	B	H	A	H	B	B	A	A	H	H	B	H	H	H	A	H	A	H	H	B	H	B	A	H	H	B
chr6A	485538487		chr6A	99.02	3941719-8	H	A	B	-	H	A	H	H	H	H	A	H	B	B	B	H	H	A	B	H	A	H	B	B	A	A	H	H	B	H	H	H	A	H	A	H	H	B	H	B	A	H	H	B
chr6A	496572783		chr6A	103.61	3027755-34	A	A	H	A	B	A	H	H	H	H	A	H	B	B	B	H	H	A	B	H	A	H	B	H	A	A	H	H	B	H	H	H	A	H	A	H	H	B	H	B	A	H	H	B
chr6A	500437281		chr6A	107.38	1151123-67	A	A	H	A	B	A	H	H	H	H	A	H	B	B	B	H	H	A	B	H	A	H	B	H	A	A	H	H	B	H	H	-	A	H	A	H	H	B	H	B	H	H	H	H
chr6A	500436808		chr6A	109.03	1254821-12	A	A	H	A	B	A	H	H	H	H	A	H	B	B	B	H	H	A	B	H	A	H	B	H	A	A	H	H	B	H	H	B	A	H	A	H	H	B	H	B	H	H	H	H
chr6D	370367976		chr6A	112.31	5325031-50	A	A	H	-	B	A	H	H	H	H	A	H	B	B	B	H	H	A	B	H	A	H	H	H	A	A	H	H	H	H	H	H	A	H	A	H	B	B	H	B	H	H	H	H
chr6A	539867573		chr6A	125.35	2358929-44	A	H	H	-	B	H	H	H	H	H	H	H	B	H	B	H	A	A	B	H	A	H	H	H	A	A	H	H	B	H	H	A	A	H	A	B	B	B	H	H	H	H	A	H
-	-		chr6A	127.4	5357592-5	A	H	H	A	B	H	H	H	H	H	H	H	B	H	B	H	A	A	B	H	A	H	H	H	A	A	H	H	B	H	H	A	A	H	A	B	B	B	H	H	H	H	A	H
chr6A	537865949		chr6A	127.8	3028508-35	A	H	H	A	B	H	H	H	H	H	H	H	B	H	B	H	A	A	B	H	A	H	H	H	A	A	H	H	B	H	H	A	A	H	A	B	B	B	H	H	H	H	A	H
chr6A	550644504		chr6A	129	1101911-17	A	H	H	A	B	H	H	H	H	H	H	H	B	H	B	H	A	A	B	H	A	H	H	H	A	A	H	H	B	H	H	A	A	H	A	B	B	B	B	H	H	H	A	H
chr6A	584705477		chr6A	147.65	29429695-34	A	B	H	-	H	H	H	B	H	H	H	H	B	H	B	H	A	H	H	H	A	H	H	H	H	A	B	H	B	H	H	A	H	B	H	B	H	B	B	A	H	H	A	H
chr6A	583292509		chr6A	150.1	1036339-63	A	B	H	A	H	H	H	B	H	H	H	H	B	H	B	H	A	H	H	H	A	H	H	H	H	A	B	H	B	H	H	A	H	B	H	B	H	B	B	A	H	H	A	H
chr6A	594117725		chr6A	166.47	5050375-33	H	B	H	A	H	B	H	H	H	H	H	H	B	A	B	H	A	H	H	B	H	A	H	H	B	A	B	H	H	H	H	A	H	B	H	B	H	B	B	A	H	H	A	H
chr6A	597338626		chr6A	171.93	1077770-18	H	B	H	A	H	B	H	H	H	H	B	H	B	A	B	B	A	B	H	B	H	A	H	H	B	A	B	H	H	H	H	A	H	B	H	B	H	B	B	A	H	H	A	H
chr6A	600913577		chr6A	175.67	1118602-60	H	B	H	A	H	B	H	H	H	H	B	B	B	A	H	B	A	H	H	B	H	A	H	H	B	A	B	H	H	H	H	A	H	H	H	B	H	B	H	A	H	H	A	H
chr6A	602914121		chr6A	177.7	1004240-25	H	B	H	A	H	B	H	H	H	H	B	B	B	A	H	B	A	H	H	B	H	A	H	H	B	A	B	H	H	H	H	A	H	H	H	B	H	B	H	A	H	H	A	B
chr6A	602916054		chr6A	178.1	3023373-13	H	B	H	A	H	B	H	H	H	H	B	B	B	A	H	B	A	H	H	B	H	A	H	H	B	A	B	H	H	H	H	A	H	H	H	B	H	B	H	A	H	H	A	B
chr6A	604488884		chr6A	182.19	1091873-36	H	B	H	A	A	B	H	H	H	H	B	B	B	A	H	B	A	H	H	B	H	A	H	H	B	A	B	H	H	H	H	A	H	H	H	B	H	B	H	A	H	H	A	B
chr6A	604537957		chr6A	183.81	1074139-41	H	B	H	A	A	B	H	H	H	H	B	B	B	A	H	B	A	H	H	B	H	A	H	H	B	A	B	H	H	H	H	A	H	H	H	B	H	B	H	A	H	H	A	B
chr6A	605232661		chr6A	185.02	1090133-53	H	B	H	A	A	B	H	H	H	H	B	B	B	A	H	B	A	H	H	B	H	A	H	H	B	A	H	H	H	H	H	A	H	H	H	H	H	B	H	A	H	H	A	B
-	-		chr6A	189.62	2277956-23	H	B	H	-	A	B	H	A	H	H	B	H	B	A	H	H	A	H	H	B	H	A	A	H	B	A	H	H	H	H	H	A	H	H	H	H	H	B	H	A	H	H	A	B
-	-		chr6A	190.43	5578597-38	H	B	H	B	A	B	H	A	H	H	B	H	B	A	H	H	A	H	H	B	H	A	A	H	B	A	H	H	H	H	H	A	H	H	H	H	H	B	H	A	H	H	A	B
chr7D	569578162		chr6A	192.05	4004132-33	H	B	H	-	A	B	H	A	H	H	B	H	B	A	H	H	A	H	H	B	H	A	A	H	B	A	H	H	H	H	H	A	H	H	H	H	H	B	B	A	H	H	A	B
chr6A	613639484		chr6A	193.69	1379808-11	H	B	H	B	A	B	H	A	H	H	B	H	B	A	H	H	A	H	H	B	H	A	A	H	B	A	H	H	H	H	H	A	H	H	H	H	H	B	B	A	H	H	A	B
-	-		chr6A	195.31	3948390-15	H	B	H	H	A	B	H	A	H	H	B	H	B	A	H	H	A	H	H	B	H	A	A	H	B	A	H	H	H	H	H	A	H	H	H	H	H	B	B	A	H	H	A	B
chr6A	614372578		chr6A	196.51	1713629-21	H	B	H	H	A	H	H	A	H	H	B	H	B	A	H	H	A	H	H	B	H	A	A	H	B	A	H	H	H	H	H	A	H	H	H	H	H	B	B	A	H	H	A	H
chr6A	615815024		chr6A	197.71	3021407-38	H	B	H	A	A	H	H	A	H	H	B	H	B	A	H	H	A	H	H	B	H	A	A	H	B	A	H	H	B	H	H	A	H	H	H	H	H	B	B	A	H	H	A	H
-	-		chr6A	199.32	4411494-6	H	B	H	B	A	H	H	A	H	H	B	H	B	A	H	H	A	H	H	B	H	A	A	H	B	A	H	H	H	H	H	A	H	H	H	H	H	B	B	A	H	H	A	H
chr6D	471249175		chr6A	202.18	1129513-16	H	B	H	B	A	H	H	A	H	H	B	H	B	A	H	H	A	H	H	B	H	A	A	H	B	A	H	H	H	H	H	A	H	H	H	H	H	B	B	A	H	H	A	H
					-
chr1D	8060283		chr6B	0	4439521-13	A	H	A	A	H	H	A	A	H	H	H	B	H	H	H	B	A	H	H	H	H	H	B	H	H	H	H	A	H	H	H	H	H	H	H	A	H	B	H	H	A	B	B	B
chr6D	1373235		chr6B	21.49	5579654-10	A	B	A	A	B	H	A	H	H	H	H	H	H	H	B	H	A	H	B	B	B	H	H	H	A	B	B	A	H	H	H	H	H	H	H	A	B	B	B	H	A	H	H	B
-	-		chr6B	22.29	1018109-38	A	B	A	H	B	H	A	H	H	H	H	H	H	H	B	H	A	H	B	B	B	H	H	H	H	B	B	A	H	H	H	H	H	H	H	A	B	B	B	H	A	H	H	B
chr6B	4863112		chr6B	31.1	1050615-32	A	B	H	A	B	H	H	H	H	H	H	H	H	H	B	H	A	H	B	B	B	H	H	H	H	B	B	A	H	H	A	H	A	A	H	A	B	B	B	H	A	H	A	B
-	-		chr6B	31.92	4539261-8	A	B	H	-	B	H	H	H	H	H	H	H	H	H	B	H	A	H	B	B	B	H	H	H	H	B	B	A	H	H	A	H	A	A	H	A	B	B	B	H	A	H	A	B
chr6B	732212		chr6B	33.57	1161730-36	A	B	H	A	B	H	A	H	H	H	H	H	H	H	B	H	A	H	B	B	B	H	H	H	H	B	B	A	H	B	A	H	A	A	H	A	B	B	B	H	A	H	A	B
chr6B	9058791		chr6B	36.46	4992440-33	A	B	H	A	B	H	A	H	H	H	H	H	H	H	B	H	A	H	B	B	B	H	H	H	H	B	B	A	H	B	A	A	A	A	H	A	B	H	B	H	A	H	A	B
chr6B	10933897		chr6B	38.09	1068503-41	A	B	H	A	B	H	A	H	H	H	H	H	H	H	B	H	A	H	B	B	B	H	H	H	H	B	B	A	H	B	A	H	A	A	H	A	B	H	B	H	A	H	A	B
-	-		chr6B	40.51	4991725-16	A	B	H	A	B	H	A	H	H	H	H	H	H	H	B	H	A	H	B	B	B	H	H	H	H	B	B	A	H	B	A	H	H	A	H	A	B	H	B	H	A	A	A	B
chr6B	12731270		chr6B	40.91	5970341-19	A	B	H	A	B	H	A	H	H	H	H	H	H	H	B	H	A	H	B	B	B	H	H	H	H	B	B	A	H	B	A	H	H	A	H	A	B	H	B	H	A	A	A	B
chr6B	88747690		chr6B	49.88	4261445-17	A	B	A	A	B	H	A	H	H	H	H	H	H	H	B	H	A	H	B	B	B	H	H	H	H	H	B	A	H	B	H	H	H	H	H	A	B	H	B	B	A	A	H	B
chrUn	76315599		chr6B	52.74	1036459-11	A	B	A	A	B	H	A	H	H	H	H	B	H	H	B	H	A	H	B	B	B	H	H	H	H	B	B	A	H	H	H	H	H	H	H	A	B	H	B	B	A	A	H	B
chr6B	24916214		chr6B	55.6	1090805-65	A	B	A	B	B	H	A	H	H	H	H	B	H	H	B	H	A	H	B	B	B	H	H	H	H	H	B	A	H	H	H	H	H	H	H	A	B	H	B	B	A	H	H	B
chr6B	23443475		chr6B	56.4	3023053-13	A	B	A	H	B	H	A	H	H	H	H	B	H	H	B	H	A	H	B	B	B	H	H	H	H	H	B	A	H	H	H	H	H	H	H	A	B	H	B	B	A	H	H	B
chr6D	18394305		chr6B	63.98	4992717-26	A	B	A	H	B	H	A	H	H	H	H	B	H	H	B	A	A	H	B	H	B	H	B	H	B	H	B	A	H	H	H	H	H	H	B	A	H	H	B	B	A	H	B	B
-	-		chr6B	65.19	1127298-14	A	B	A	A	B	H	A	H	H	H	H	B	H	H	B	A	A	H	B	H	B	H	B	H	B	H	B	A	H	H	H	H	H	H	B	A	H	H	B	B	A	H	B	B
chr6D	25878962		chr6B	73.64	1136904-25	A	B	A	-	B	H	A	B	A	H	H	B	H	H	B	A	A	H	B	H	B	H	B	H	B	H	B	H	H	H	H	B	H	H	B	A	H	H	B	B	A	H	B	B
chr6B	42400221		chr6B	74.85	1094766-7	A	B	A	H	B	H	A	B	A	H	H	B	H	H	B	A	A	H	B	H	B	H	B	H	B	H	B	H	H	H	H	H	H	H	B	A	H	H	B	B	A	H	B	H
chr6B	41330018		chr6B	75.65	1107278-28	A	B	A	H	B	H	A	B	A	H	H	B	H	H	B	A	A	H	B	H	B	A	B	H	B	H	B	H	H	H	H	H	H	H	B	A	H	H	B	B	A	H	B	H
chr6B	45780175		chr6B	78.89	1695941-57	A	H	A	A	B	H	A	B	A	H	H	B	B	H	B	A	A	H	B	H	B	A	B	H	B	H	B	H	H	H	H	H	H	H	B	A	H	H	B	B	A	H	B	H
-	-		chr6B	81.31	4993702-24	A	H	A	A	B	H	A	B	A	H	H	B	B	H	B	A	A	H	B	H	B	A	B	H	B	H	B	H	H	H	H	H	H	H	B	A	H	H	B	B	A	H	B	H
chr6B	47463409		chr6B	82.12	4993444-22	A	H	A	B	B	H	A	B	A	H	H	B	B	H	B	A	A	H	B	H	B	A	B	H	-	H	B	H	H	H	H	H	H	H	B	A	H	H	B	B	A	H	B	H
chrUn	77434370		chr6B	88	3384782-15	A	H	A	B	B	H	A	B	H	H	B	B	B	H	B	A	A	B	B	H	B	H	B	H	B	H	H	H	H	H	H	H	A	H	B	A	H	H	B	B	A	H	B	A
chr6B	129858768		chr6B	90.01	1009838-33	A	H	A	B	B	H	A	B	H	H	H	B	B	H	B	A	A	B	B	H	B	H	B	H	B	H	H	H	H	H	H	A	A	H	B	A	H	H	B	B	A	H	B	A
chr6B	141660012		chr6B	92.45	1005616-18	A	H	A	B	B	H	A	B	H	H	H	B	B	H	B	A	A	B	B	H	B	H	B	H	B	H	H	H	H	H	H	A	H	H	B	A	H	H	B	B	A	H	B	A
chr6B	140452409		chr6B	94.09	1863713-37	A	H	A	-	B	H	A	B	H	H	H	B	B	H	B	A	A	B	B	H	B	H	B	H	B	H	H	H	H	H	H	H	H	H	B	A	H	H	B	B	A	H	B	A
chr6A	85261820		chr6B	96.12	2262033-23	A	H	A	-	B	H	A	B	H	H	H	B	B	H	B	A	A	B	B	H	B	H	B	H	B	H	H	H	H	H	H	B	H	H	B	A	H	H	B	B	A	H	B	A
chr6B	149773962		chr6B	97.74	1079131-7	A	H	A	B	B	H	A	B	H	H	H	B	B	H	B	A	A	B	B	H	B	H	B	H	B	A	H	H	H	H	H	H	H	H	B	A	H	H	B	B	A	H	B	A
chr6B	152196806		chr6B	99.77	2263601-28	A	H	A	B	B	H	A	B	H	H	H	B	B	H	B	A	A	B	B	H	B	H	B	H	B	A	H	H	H	H	A	H	H	A	B	A	H	H	B	B	A	H	B	A
chr6B	153539431		chr6B	101.42	1142593-13	A	H	A	-	B	H	A	B	H	H	H	B	B	H	B	A	A	B	B	H	B	H	B	H	B	A	H	H	H	H	A	H	H	A	B	A	H	H	B	B	A	H	B	A
chr6B	156219080		chr6B	102.24	4009717-50	A	H	A	B	B	H	A	B	H	H	H	B	B	H	B	A	A	B	B	H	B	H	B	H	B	A	H	H	H	H	A	H	H	A	B	A	H	H	B	B	A	H	B	A
chr6B	164035370		chr6B	104.25	1218159-50	A	H	A	B	B	B	A	B	H	H	H	B	B	H	B	A	A	B	B	H	B	H	B	H	B	A	H	H	H	H	A	H	H	A	B	A	H	H	B	B	A	B	B	A
-	-		chr6B	105.46	4993633-5	A	H	A	-	B	B	A	B	H	H	H	B	B	H	B	A	A	B	B	H	B	H	B	H	B	A	H	H	H	B	A	H	H	A	B	A	H	H	B	B	A	B	B	A
-	-		chr6B	105.86	4395729-11	A	H	A	B	B	B	A	B	H	H	H	B	B	H	B	A	A	B	B	H	B	H	B	H	B	A	H	H	H	B	A	H	H	A	B	A	H	H	B	B	A	B	B	A
-	-		chr6B	106.26	3953435-22	A	H	A	B	B	B	A	B	H	H	H	B	B	H	B	A	A	B	B	H	B	H	B	H	B	A	H	H	H	B	A	H	H	A	B	A	H	H	B	B	A	B	B	A
chr6B	203297457		chr6B	107.87	1002651-14	A	H	A	B	B	B	A	B	H	H	H	B	B	H	B	A	A	B	B	H	B	H	B	H	H	A	H	H	H	H	A	H	B	A	B	A	H	H	B	B	A	B	B	A
-	-		chr6B	108.67	5581556-22	A	H	A	B	B	B	A	B	H	H	H	B	B	H	B	A	A	B	B	H	B	H	B	H	H	A	H	H	H	H	A	H	B	A	B	A	H	H	B	B	A	B	B	A
chr6B	226187384		chr6B	109.07	1088682-22	A	H	A	B	B	B	A	B	H	H	H	B	B	H	B	A	A	B	B	H	B	H	B	H	H	A	H	H	H	H	A	H	B	A	B	A	H	H	B	B	A	B	B	A
chr6B	470990371		chr6B	118.7	2263252-26	H	H	A	B	B	B	A	B	H	A	A	B	B	H	B	H	A	B	B	H	B	H	H	H	H	A	H	H	H	H	A	H	B	A	B	A	H	H	B	B	H	H	B	A
-	-		chr6B	121.94	3952397-18	H	H	A	B	B	B	H	B	H	A	A	H	B	H	B	H	A	B	B	H	B	H	H	H	H	A	H	H	H	A	A	H	B	A	B	A	H	H	B	B	H	H	B	A
-	-		chr6B	133.49	3027174-19	H	A	H	H	B	B	H	B	B	H	A	H	B	H	B	H	A	B	H	H	B	H	H	H	H	A	H	H	H	A	H	A	B	A	B	A	H	H	A	B	H	H	B	A
chr6B	528330487		chr6B	134.29	4539098-61	H	A	H	A	B	B	H	B	B	H	A	H	B	H	B	H	A	B	H	H	B	H	H	H	H	A	H	H	H	A	H	A	B	A	B	A	H	H	A	B	H	H	B	A
chr6B	538956626		chr6B	137.18	2278632-64	H	A	H	-	B	B	H	B	B	H	A	H	B	H	B	H	A	B	H	H	B	B	H	H	H	A	H	H	H	A	H	A	B	A	B	A	H	B	A	B	H	H	B	A
chr6B	543825024		chr6B	138.4	1125296-5	H	A	H	B	B	B	H	B	B	H	A	H	B	H	B	H	A	B	H	H	B	B	H	H	H	A	H	H	H	A	H	A	B	A	B	A	H	B	A	B	H	H	B	A
chr6B	549715721		chr6B	139.2	2258427-54	H	A	H	B	B	B	H	B	B	H	A	H	B	H	B	H	A	B	H	H	B	B	H	H	H	A	H	H	H	H	H	A	B	A	B	A	H	B	A	B	H	H	B	A
chr6D	372769184		chr6B	141.62	7491733-28	H	A	H	B	B	B	H	B	B	H	A	H	B	H	B	H	A	B	B	H	B	B	H	A	H	A	H	H	H	H	H	A	B	A	B	A	B	B	A	B	H	H	B	A
-	-		chr6B	142.02	5411584-7	H	A	H	B	B	B	H	B	B	H	A	H	B	H	B	H	A	B	B	H	B	B	H	A	H	A	H	H	H	H	H	A	B	A	B	A	B	B	A	B	H	H	B	A
chr6B	563122366		chr6B	142.82	991682-11	H	A	H	B	B	B	H	B	H	H	A	H	B	H	B	H	A	B	B	H	B	B	H	A	A	A	H	H	H	H	H	A	B	A	B	A	B	B	A	B	H	H	B	A
chr6B	568576920		chr6B	145.67	1001678-37	H	A	H	B	B	B	H	B	H	H	A	H	B	H	B	H	A	B	B	H	B	B	H	A	H	A	H	H	H	H	H	A	B	A	H	A	B	B	A	B	H	H	B	A
chr6B	576268682		chr6B	146.07	1137480-19	H	A	H	B	B	B	H	B	H	H	A	H	B	H	B	H	A	B	B	H	H	B	H	A	H	A	H	H	H	H	H	A	B	A	H	A	B	B	A	B	H	H	B	A
chr6B	572490629		chr6B	147.68	1246721-58	H	A	H	A	B	B	H	B	H	H	A	H	B	H	B	H	A	B	B	H	B	B	H	A	B	A	H	H	H	H	H	A	B	A	H	A	B	B	A	B	H	H	B	A
chr6B	577431009		chr6B	148.88	5325371-5	H	A	H	A	B	B	H	B	H	H	A	H	B	H	B	H	A	B	B	H	B	B	H	A	B	A	H	H	H	H	H	A	B	A	H	A	B	B	A	B	H	H	B	A
chr6B	599879758		chr6B	151.3	2256164-55	H	A	H	A	B	B	H	B	H	H	A	H	B	H	B	H	A	B	B	H	B	B	H	A	H	A	H	H	H	H	H	A	B	A	H	A	B	B	A	B	H	H	B	A
chr6B	600787266		chr6B	152.53	1096181-19	H	A	H	-	B	B	H	B	H	H	A	H	B	H	B	H	A	B	B	H	B	B	H	A	H	A	H	H	H	H	H	A	B	A	H	A	B	B	A	B	H	H	B	A
chr6B	638672362		chr6B	159.69	1770082-31	H	H	H	B	B	B	H	B	H	H	A	H	B	H	H	H	A	B	B	H	H	B	H	A	H	A	H	H	H	H	H	A	H	A	H	A	B	B	A	B	H	H	B	A
chr6B	636395105		chr6B	160.49	2263602-10	H	H	H	B	B	B	H	B	H	H	A	H	B	H	H	H	A	B	B	H	H	B	H	A	H	A	H	H	H	H	H	A	H	A	H	A	B	B	A	B	H	H	B	A
chr6B	641150410		chr6B	161.29	980463-41	H	H	H	B	B	B	H	B	H	H	A	H	B	H	H	H	A	B	B	H	H	B	H	A	H	A	H	H	H	H	H	A	H	A	H	H	B	B	A	B	H	H	B	A
chr6B	635173407		chr6B	162.49	1126435-37	H	H	H	A	B	B	H	B	H	H	A	H	B	H	H	H	A	B	B	H	H	B	H	A	H	A	H	H	H	H	H	A	H	A	H	A	B	B	A	B	H	H	B	A
-	-		chr6B	168.7	3020890-27	H	H	H	A	B	B	H	B	H	H	A	H	B	H	H	B	A	B	B	H	H	B	H	A	H	H	H	H	B	H	H	A	H	A	H	B	B	B	A	B	B	H	B	A
chr7D	449677848		chr6B	169.5	5365124-46	H	H	H	A	B	B	H	B	H	H	A	H	B	H	H	B	A	B	B	H	H	B	H	A	H	H	H	H	B	H	H	A	H	A	H	B	B	B	A	B	B	H	B	A
-	-		chr6B	180.25	7337025-11	H	H	A	-	H	H	A	B	H	H	A	H	B	H	H	B	A	B	B	H	H	B	H	A	B	H	H	A	B	B	H	A	H	H	H	B	B	B	A	B	B	H	B	A
chr6B	675702168		chr6B	187.38	2259257-11	H	H	A	A	H	H	A	B	H	H	A	B	B	H	A	B	A	B	B	H	A	B	H	A	H	H	H	H	B	B	H	A	H	H	H	B	B	B	A	H	B	H	B	A
chr6B	679244048		chr6B	190.24	1204535-8	H	H	A	A	H	H	A	B	H	H	A	B	B	H	A	B	A	B	B	H	A	B	H	A	H	H	H	H	B	B	H	A	H	H	H	B	B	B	A	H	B	H	B	A
chr6B	670592209		chr6B	193.94	3023840-17	H	H	A	B	H	H	A	B	H	H	A	B	B	H	A	B	A	B	B	H	A	B	H	A	H	H	H	H	B	B	H	A	H	H	H	B	B	B	A	H	B	H	B	A
chr6B	673624536		chr6B	195.97	2260392-7	H	H	A	B	H	H	A	B	H	H	A	B	B	H	A	B	A	B	B	H	A	B	H	A	H	H	H	H	B	B	H	A	H	H	H	B	B	B	A	H	B	H	B	A
-	-		chr6B	215.99	4536358-9	H	H	H	B	H	H	A	A	H	B	B	B	B	B	A	B	A	B	B	H	A	H	H	A	B	A	H	A	B	H	H	A	A	H	A	B	B	A	A	H	B	B	B	A
chr6B	704833160		chr6B	230.1	3023497-33	A	H	H	B	H	H	H	H	H	B	H	B	B	B	A	B	A	H	B	H	A	H	H	A	B	H	H	A	B	H	H	A	A	H	A	B	B	H	B	H	H	B	H	H
chr6D	462635743		chr6B	233.4	1133759-50	A	H	H	B	H	H	H	H	H	B	B	B	B	B	A	B	A	H	H	H	A	H	H	A	B	H	H	A	B	H	H	A	A	H	H	B	B	H	B	H	H	B	H	H
-	-		chr6B	236.28	12775424-17	A	H	H	B	H	H	H	H	H	B	B	B	B	B	A	B	A	H	H	H	H	H	H	A	B	H	H	A	B	H	H	A	A	H	H	B	B	H	B	H	H	B	H	H
chr6B	708675578		chr6B	237.08	1072727-44	A	H	H	B	H	H	H	H	H	B	B	B	B	B	A	B	A	H	H	H	H	H	H	A	B	H	H	A	B	H	H	A	A	H	H	B	B	H	B	H	H	B	H	H
chr6D	467011945		chr6B	238.28	4406234-5	A	H	H	B	H	H	H	H	H	B	B	B	B	B	A	B	A	H	H	H	H	H	H	A	B	H	H	A	B	H	H	A	A	H	H	B	B	H	B	H	H	B	H	H
-	-		chr6B	240.3	7339719-5	A	H	H	B	H	H	H	H	H	B	B	B	B	B	A	B	A	H	A	H	H	H	H	A	B	H	H	A	B	H	H	A	A	H	H	B	H	H	B	H	H	B	H	H
-	-		chr6B	240.7	7343840-10	A	H	H	B	H	H	H	H	H	B	B	B	B	B	A	B	A	H	A	H	H	H	H	A	B	H	H	A	B	H	H	A	A	H	H	B	H	H	B	H	H	B	H	H
chr6B	719883685		chr6B	241.5	1209110-9	A	H	H	B	H	H	H	H	H	B	B	B	B	B	A	B	A	H	A	H	H	H	H	A	B	H	H	A	B	H	H	A	A	H	H	H	H	H	B	H	H	B	H	H
chr6B	716611890		chr6B	243.12	6042097-38	A	H	H	B	H	H	H	H	H	B	B	B	B	B	A	B	H	H	A	H	H	A	H	A	B	H	H	A	B	H	H	A	A	H	H	H	H	H	B	H	H	B	H	H
					-
chr7A	4446098		chr7A	0	1095172-35	H	A	H	-	H	H	A	B	B	B	H	A	A	A	B	B	B	H	A	B	H	A	B	B	H	H	A	B	H	H	H	A	H	H	B	H	B	B	H	A	H	H	A	H
chr7D	4811197		chr7A	1.23	1093029-43	H	A	H	B	H	H	A	B	B	B	H	A	A	A	B	B	B	H	A	B	H	A	B	B	H	H	A	B	H	H	H	A	H	H	B	H	B	B	H	H	H	H	A	H
chr7A	4013265		chr7A	2.03	1127510-61	H	A	H	H	H	H	A	B	B	B	H	A	A	A	B	B	B	H	A	B	H	A	B	B	H	H	A	B	H	H	H	H	H	H	B	H	B	B	H	H	H	H	A	H
chr7A	14821771		chr7A	4.45	2275317-6	H	A	H	H	H	H	A	B	B	B	H	A	A	A	B	B	B	H	H	B	H	A	B	B	H	H	A	B	H	H	H	H	H	H	B	H	B	B	H	H	H	H	A	H
chr7A	12215392		chr7A	5.65	2265722-6	H	A	H	H	H	H	A	B	B	H	H	A	A	A	B	B	B	H	H	B	H	A	B	B	H	H	A	B	H	H	H	H	H	H	B	H	B	B	H	H	H	H	A	H
-	-		chr7A	7.26	1205807-26	H	A	H	A	H	H	A	B	B	H	H	A	A	A	B	B	B	H	H	B	H	A	B	B	H	H	A	B	H	H	H	H	H	H	B	H	B	B	H	H	H	H	A	H
chr7A	17158922		chr7A	9.28	1708325-39	H	A	H	A	H	H	A	B	B	B	H	A	A	A	B	B	B	H	H	B	H	A	B	H	H	H	A	B	H	H	H	H	H	H	B	H	B	B	H	H	B	H	A	H
chr7A	21081193		chr7A	15.51	5971122-30	H	A	H	B	A	H	A	B	B	B	H	A	A	A	B	B	B	H	H	H	H	A	B	H	H	H	H	B	H	H	H	H	H	H	B	H	B	B	H	H	B	H	A	H
chr7A	24919940		chr7A	18.35	988486-22	H	A	H	B	A	H	A	B	B	B	H	A	H	A	B	B	B	H	H	H	H	A	B	H	H	H	H	B	H	H	H	H	H	H	B	H	B	B	H	H	B	H	A	H
chr7A	27467320		chr7A	21.63	3946930-30	A	A	H	B	A	H	A	H	B	B	H	A	A	A	B	B	B	H	H	H	H	A	B	H	H	H	H	B	H	H	H	A	H	H	B	H	B	B	H	H	B	H	A	H
-	-		chr7A	24.92	4910239-21	A	A	H	A	A	H	A	H	B	B	H	A	A	A	H	B	B	H	H	H	H	A	B	H	H	H	H	B	H	H	H	H	H	H	B	H	B	B	H	H	B	H	A	H
-	-		chr7A	30.72	3064842-39	A	A	A	H	A	H	A	H	B	B	H	A	A	H	H	H	B	H	H	H	A	A	B	H	H	H	H	B	H	H	H	H	H	H	B	H	B	B	H	H	B	H	A	H
chr7A	35594567		chr7A	33.99	7340642-11	A	A	A	B	H	H	A	H	B	B	H	A	A	H	H	H	B	H	H	H	A	A	B	H	H	H	H	B	H	H	H	H	H	H	B	H	B	H	H	H	B	H	A	H
chr7A	43042675		chr7A	41.59	1092765-59	A	A	A	H	H	H	A	H	B	B	H	A	A	H	H	A	B	H	H	A	A	H	B	H	H	A	H	H	H	H	H	H	H	H	B	H	H	H	H	H	B	H	A	B
chr7A	46716941		chr7A	42.39	7341341-18	A	A	A	A	H	H	A	H	B	B	H	A	A	H	H	A	B	H	H	A	A	H	B	H	H	A	H	H	H	H	H	H	H	H	B	H	H	H	H	H	B	H	A	B
-	-		chr7A	44.82	3935220-18	A	A	A	B	H	H	A	B	H	B	H	A	A	H	H	A	B	H	H	A	A	H	B	H	B	A	H	H	H	H	H	H	H	H	B	H	H	H	H	H	B	H	A	B
chr7A	45688086		chr7A	46.02	1045598-41	A	A	A	B	H	H	A	H	B	B	H	A	A	H	H	A	B	H	H	A	A	H	B	H	H	A	H	H	H	H	H	H	H	H	B	H	H	H	H	H	B	H	A	B
chr7A	53967466		chr7A	53.15	1080709-65	A	A	A	B	H	B	A	H	B	B	H	A	A	H	H	A	B	B	H	H	B	H	B	A	H	A	H	H	H	H	H	H	H	H	B	H	H	H	H	H	B	B	A	B
chr7A	55923161		chr7A	55.17	4406770-46	A	A	A	B	H	B	A	H	B	B	H	A	A	A	H	A	B	B	H	H	B	H	B	A	H	A	H	H	H	H	H	H	B	H	B	H	H	H	H	H	B	B	A	B
chr7A	56460251		chr7A	58.5	1089479-34	A	A	A	-	H	B	A	A	B	B	H	A	A	A	H	A	B	B	H	H	B	H	B	A	H	A	H	H	H	H	H	-	B	H	B	H	H	H	H	H	B	B	A	B
chr7A	58993864		chr7A	61.42	1116341-39	A	A	A	A	H	B	A	H	B	B	H	A	A	A	H	A	B	B	H	H	B	H	B	A	B	A	H	H	H	H	H	H	B	H	B	H	H	H	H	H	B	B	A	B
chr7A	67466363		chr7A	71.71	3021870-20	A	A	A	B	H	B	A	H	B	B	H	H	A	A	H	A	B	B	H	H	B	H	B	A	A	H	H	H	H	H	H	H	B	B	B	H	H	H	B	H	B	B	H	H
chr7A	69902500		chr7A	76.22	5324263-9	H	A	A	B	B	B	A	H	B	B	H	H	A	A	H	A	H	B	H	H	B	B	B	A	A	H	H	H	H	H	H	H	B	B	B	H	H	H	B	H	H	B	H	H
chrUn	82567395		chr7A	77.02	1218068-59	H	A	A	B	B	B	A	H	B	B	H	H	A	A	H	A	H	B	H	H	B	B	B	A	A	H	H	B	H	H	H	H	B	B	B	H	H	H	B	H	H	B	H	H
chr7D	76950268		chr7A	81.53	1216411-64	H	A	A	B	B	B	A	H	B	B	H	B	A	A	H	A	H	H	H	H	B	B	B	A	A	H	H	B	B	H	H	B	B	B	B	H	H	H	B	H	H	B	H	H
chr7A	81928089		chr7A	83.56	1042718-52	H	A	A	B	B	B	A	H	B	B	H	B	A	A	H	A	H	H	H	H	B	B	B	H	A	H	H	B	B	H	H	B	B	B	B	H	H	H	B	H	H	B	H	H
chr7A	83085429		chr7A	84.77	1108780-55	H	A	A	B	B	B	A	H	B	H	H	B	A	A	H	A	H	H	H	H	B	B	B	H	A	H	H	B	B	H	H	B	B	B	B	H	H	H	B	H	H	B	H	H
-	-		chr7A	85.17	3947868-22	H	A	A	B	B	B	A	H	B	H	H	B	A	A	H	A	H	H	H	H	B	B	B	H	A	H	H	B	B	H	H	B	B	B	B	H	H	H	B	H	H	B	H	H
chr7A	83275293		chr7A	85.57	7336164-7	H	A	A	B	B	B	A	H	B	H	H	B	A	A	H	A	H	H	H	H	B	B	B	H	A	H	H	B	B	H	H	B	B	B	B	H	H	H	B	H	H	B	H	H
-	-		chr7A	91.4	3958324-17	H	A	A	B	H	B	A	H	H	H	H	B	A	A	H	A	H	H	A	H	B	B	B	H	A	H	H	B	H	H	H	B	B	B	B	H	H	H	B	H	H	B	H	H
chr7B	45001097		chr7A	93.01	2276000-8	H	A	A	B	H	B	A	H	H	H	H	B	A	A	H	A	H	A	A	H	B	B	B	H	A	H	H	B	H	H	H	B	B	B	B	H	H	H	B	H	H	B	H	H
chr7A	96199346		chr7A	93.41	3020939-23	H	A	A	B	H	B	A	H	H	H	H	B	A	A	H	A	H	A	A	H	B	B	B	H	A	H	H	B	H	H	H	B	B	B	B	H	H	H	B	H	H	B	H	H
chr7A	98426652		chr7A	93.81	3022469-16	H	A	A	B	H	B	A	H	H	H	H	B	A	A	H	A	H	A	A	H	B	B	B	H	A	H	H	B	H	H	H	B	B	B	B	H	H	H	B	H	H	B	H	H
chr7D	114585080		chr7A	103.24	1004053-46	H	A	H	A	H	B	A	H	H	H	H	H	A	H	B	A	H	A	A	H	H	B	B	H	A	H	H	B	H	B	H	B	B	B	B	H	H	H	B	H	H	B	H	H
chr7A	122767583		chr7A	104.04	1096230-29	H	A	H	A	H	B	H	H	H	H	H	H	A	H	B	A	H	A	A	H	H	B	B	H	A	H	H	B	H	B	H	B	B	B	B	H	H	H	B	H	H	B	H	H
chr7A	127293948		chr7A	108.55	1064152-35	H	A	H	H	H	B	H	H	H	H	H	H	A	H	B	A	H	A	A	H	H	B	B	H	A	H	H	B	H	B	H	B	H	B	B	H	H	H	B	H	H	H	H	H
chr7A	128049397		chr7A	112.68	996520-67	H	H	H	-	H	B	H	H	H	H	H	H	A	H	B	A	H	A	A	H	H	B	B	H	A	H	H	B	H	H	H	B	H	B	B	H	H	H	B	H	H	H	H	H
chr7A	166752322		chr7A	118.58	3944164-36	H	H	H	B	H	B	H	A	H	H	B	H	A	H	B	A	H	A	A	H	H	B	B	H	A	H	H	B	H	H	H	B	H	B	B	H	H	H	B	H	H	A	H	H
chr7A	143077592		chr7A	119.39	2278114-66	H	H	H	B	H	B	H	H	H	H	B	H	A	H	B	A	H	A	A	H	H	B	B	H	A	H	H	B	H	H	H	B	H	B	B	H	H	H	B	H	H	A	H	H
chr7A	171438306		chr7A	121.01	1668134-16	H	H	H	A	H	B	H	H	H	H	B	H	A	H	B	A	H	A	A	H	H	B	B	H	A	H	H	B	H	H	H	B	H	B	B	H	H	H	B	H	H	A	H	H
-	-		chr7A	123.44	5582660-19	H	H	H	A	H	B	H	H	H	H	B	H	A	H	B	A	H	A	A	H	H	B	H	H	A	H	H	B	H	H	B	B	H	B	B	H	H	H	B	H	H	A	H	H
chrUn	233052049		chr7A	125.46	4536939-36	H	H	H	H	H	B	H	H	H	H	B	H	A	H	B	A	H	A	A	H	H	B	H	H	A	H	H	B	H	H	B	B	H	B	B	H	H	H	B	H	H	A	H	H
chrUn	82821640		chr7A	127.49	1090381-16	H	H	H	H	H	B	H	H	H	H	B	H	H	H	B	A	A	A	A	H	H	B	H	H	H	H	H	B	H	H	B	B	H	B	B	H	H	H	B	H	H	A	H	H
chr7A	238876414		chr7A	132.87	5581584-45	H	H	A	B	H	B	A	H	H	H	B	H	H	H	B	A	A	A	A	H	H	B	H	H	H	B	H	H	H	H	B	B	H	B	B	H	H	H	B	H	H	A	H	H
chr7A	430569956		chr7A	139.1	1150455-49	H	H	A	B	H	B	A	H	H	A	B	H	H	H	B	A	A	A	H	A	H	B	A	A	H	B	H	H	H	A	B	B	H	B	H	H	H	H	H	H	H	A	H	H
chr7A	433368384		chr7A	140.3	4411942-19	H	H	A	A	H	B	A	B	H	A	B	H	H	H	B	A	A	A	H	A	H	B	A	A	H	B	H	H	H	A	B	B	H	B	H	H	H	H	H	H	H	A	H	H
chr7A	320920365		chr7A	141.91	985258-10	H	H	A	H	H	B	A	H	H	A	B	H	H	H	B	A	A	A	H	A	H	B	A	A	H	B	H	H	H	A	B	B	H	B	H	H	H	H	H	H	H	A	H	H
-	-		chr7A	143.11	5371710-10	H	H	A	B	H	B	A	A	H	A	B	H	H	H	B	A	A	A	H	A	H	B	A	A	H	B	H	H	H	A	B	B	H	B	H	H	H	H	H	H	H	A	H	H
chr7A	475166007		chr7A	144.32	12775408-28	H	H	A	B	H	B	A	H	H	A	B	H	H	H	B	A	A	A	H	A	H	B	A	A	H	B	H	H	H	A	B	B	H	B	H	H	H	H	H	H	H	A	H	H
chr7A	495539737		chr7A	146.77	1084351-14	H	H	H	B	H	B	A	H	H	A	B	H	H	H	B	A	A	A	H	A	H	B	A	A	A	B	H	H	H	A	B	B	H	B	H	H	H	H	H	H	H	A	H	H
chr7A	512765101		chr7A	150.94	2255021-54	H	H	A	-	H	B	A	H	H	A	B	H	H	B	B	H	A	A	H	A	H	B	A	A	H	H	H	H	H	A	B	B	H	B	H	H	H	H	H	H	H	A	H	H
-	-		chr7A	152.16	5324720-7	H	H	A	-	H	B	A	H	H	A	B	H	H	B	B	H	A	A	H	A	H	B	A	A	H	H	H	H	H	A	B	B	H	B	H	H	H	H	H	H	H	A	H	H
chr7A	529453928		chr7A	157.14	1093542-44	H	H	A	-	H	B	H	H	H	A	B	H	H	B	B	H	A	A	H	A	H	B	A	A	H	H	H	H	A	A	B	B	H	B	H	H	B	H	B	H	H	A	H	H
chr7A	538313651		chr7A	157.94	1087473-33	H	H	A	B	H	B	H	A	H	A	B	H	H	B	B	H	A	A	H	A	H	B	A	A	H	H	H	H	A	A	B	B	H	B	H	H	B	H	B	H	H	A	H	H
-	-		chr7A	172.86	4405981-15	H	H	A	H	H	B	H	H	A	A	B	H	B	B	B	B	A	H	B	A	H	B	A	A	B	H	H	H	A	H	H	B	H	H	B	H	B	H	B	H	H	H	B	A
chr7A	617608282		chr7A	178.62	1120846-14	H	H	A	H	H	B	H	H	A	A	B	H	B	B	B	B	A	H	H	A	H	B	A	A	B	B	H	H	A	B	H	B	H	H	B	B	H	H	B	H	H	H	B	A
chr7A	617738573		chr7A	179.43	1047302-19	H	H	A	-	H	B	H	H	A	A	B	H	B	B	B	B	A	H	H	A	H	B	A	A	B	B	H	H	A	B	H	B	H	H	B	B	H	H	B	H	H	H	B	A
chr7A	626955964		chr7A	184.43	993154-29	H	H	A	A	H	B	H	H	A	A	B	H	B	B	B	B	A	H	H	A	A	B	A	A	B	B	A	H	A	B	H	B	H	H	B	B	H	H	B	H	H	H	B	A
chr7A	630871737		chr7A	185.23	997603-49	H	H	A	A	H	B	H	H	A	A	B	H	B	B	B	B	A	H	H	A	A	B	A	A	B	B	A	H	A	B	H	B	H	H	B	B	H	H	B	H	H	H	B	A
chr7A	634711804		chr7A	185.63	1020699-36	H	H	A	A	H	B	H	H	A	A	B	H	B	B	B	B	A	H	H	A	A	B	A	A	B	B	A	H	A	B	H	B	H	H	B	B	H	H	B	H	H	H	B	A
chr7D	588848944		chr7A	188.05	12780705-22	H	B	A	A	H	B	H	H	A	H	B	H	B	B	B	B	A	H	H	A	A	B	A	A	B	B	A	H	A	B	H	B	H	H	B	B	H	H	B	H	H	H	B	A
chr7A	641407670		chr7A	189.27	1131398-51	H	B	A	-	H	B	H	H	A	A	B	H	B	B	B	B	A	H	H	A	A	B	A	A	B	B	A	H	A	B	H	B	H	H	B	B	H	B	B	H	H	H	B	A
chr7A	645875892		chr7A	194.27	5341056-52	H	H	A	A	H	H	H	H	A	A	B	B	B	B	B	H	A	H	H	A	A	B	A	A	B	B	A	H	A	B	H	B	H	H	H	B	H	H	B	H	H	H	B	A
chr7A	652539587		chr7A	196.69	1692658-16	H	H	A	A	H	H	H	H	A	A	B	B	B	B	B	H	A	H	H	A	A	B	A	H	B	B	A	H	A	B	H	B	H	H	H	B	H	H	B	H	H	H	B	H
chr7D	541414025		chr7A	198.3	5325372-54	H	H	A	A	A	H	H	H	A	A	B	B	B	B	H	H	A	H	H	H	A	B	A	H	B	B	A	H	A	B	H	B	H	H	H	B	H	H	B	H	H	H	B	H
chr7A	657016797		chr7A	199.1	7336050-19	H	H	A	A	A	H	H	H	A	A	B	B	B	B	H	H	A	H	H	H	A	B	A	H	B	B	A	H	A	B	H	B	H	H	H	B	H	H	B	H	H	H	B	H
chr7A	662728730		chr7A	202.77	1113588-40	H	H	H	A	A	H	H	H	A	A	B	H	H	B	H	H	A	H	H	H	A	B	A	H	B	B	A	H	H	B	H	B	H	H	H	B	H	H	B	H	H	A	B	H
chr7A	662089894		chr7A	203.17	7922925-14	H	H	H	-	A	H	H	H	A	A	B	H	H	B	H	H	A	H	H	H	A	B	A	H	H	B	A	H	H	B	H	B	H	H	H	B	H	H	B	H	H	A	B	H
chr7A	661640042		chr7A	203.57	1087589-20	H	H	H	A	A	H	H	A	A	A	B	H	H	B	H	H	A	H	H	H	A	B	A	H	H	B	A	H	H	B	H	B	H	H	H	B	H	H	B	H	H	A	B	H
chr7A	670265315		chr7A	207.23	997641-23	H	H	H	A	A	H	H	A	A	A	B	H	H	B	H	H	A	H	H	H	A	B	A	H	H	B	A	H	H	B	H	B	H	H	H	B	H	H	B	H	H	A	B	H
-	-		chr7A	209.26	1081570-21	H	H	H	A	A	H	H	A	A	A	B	H	H	B	H	H	A	H	H	H	A	B	A	H	H	B	A	H	H	H	H	-	H	H	H	B	H	H	B	H	H	A	B	H
chr7A	676591721		chr7A	211.29	3960778-31	H	H	H	A	A	H	H	A	A	A	B	H	H	B	H	H	A	H	H	H	A	B	A	B	H	B	A	H	H	H	H	H	H	H	H	B	H	H	B	H	H	A	B	H
-	-	QPm.GZ1-7A	chr7A	214.55	1083367-33	H	A	H	A	A	H	H	A	A	A	B	H	H	B	H	H	A	H	H	H	A	B	A	B	H	B	A	H	H	H	H	H	H	B	H	B	H	H	B	H	H	A	H	H
chr7A	692500947		chr7A	225.78	3959942-11	H	A	H	A	A	H	H	A	A	A	B	A	H	B	H	H	H	H	A	H	H	B	A	B	H	B	A	H	H	H	A	H	B	B	H	B	A	H	H	H	H	A	H	H
chr7A	699146276		chr7A	237.42	1001748-43	A	A	H	-	A	H	A	A	A	H	H	H	H	B	H	H	H	H	A	H	H	B	A	B	H	B	A	H	H	H	H	H	B	H	H	B	A	H	H	H	H	A	A	H
chr7A	700849927		chr7A	241.63	1027229-57	H	A	H	A	A	H	A	A	A	H	H	H	H	B	H	H	H	H	A	B	H	B	A	B	H	B	A	H	H	H	H	H	B	H	H	B	A	B	H	H	H	A	A	H
chr7A	701528373		chr7A	244.06	1164940-59	H	A	H	A	A	H	A	A	A	H	H	H	H	B	H	H	H	H	A	B	H	B	A	B	H	B	A	H	H	H	H	H	B	H	A	B	A	B	H	H	H	A	A	H
chr7B	704317302		chr7A	245.26	4395720-13	H	A	H	A	A	H	A	A	A	H	H	H	H	B	H	H	H	H	A	B	H	B	A	B	H	B	A	H	H	H	H	H	B	H	A	B	A	B	H	H	H	A	A	H
chr7A	705546688		chr7A	245.66	1107335-63	H	A	H	A	A	H	A	A	A	H	H	H	H	B	H	H	H	H	A	B	H	B	A	B	H	B	A	H	H	H	H	H	B	H	A	H	A	B	H	H	H	A	A	H
chr7A	708435522		chr7A	246.86	1216307-27	H	A	H	A	A	H	A	A	H	H	H	H	H	B	H	H	H	H	A	B	H	B	A	B	H	B	A	H	H	H	H	H	B	H	A	H	A	B	A	H	H	A	A	H
chr7A	709265999		chr7A	247.26	1011397-23	H	A	B	-	A	H	A	A	H	H	H	H	H	B	H	H	H	H	A	B	H	B	A	B	H	B	A	H	H	H	H	H	B	H	A	H	A	B	A	H	H	A	A	H
chr7A	711171415		chr7A	248.47	2282553-59	H	A	B	A	A	H	A	A	H	H	H	H	H	B	H	H	H	H	A	B	H	B	A	B	H	H	A	H	H	H	H	H	B	H	A	H	A	B	A	H	H	A	A	H
chrUn	83521448		chr7A	249.67	1043460-61	H	A	B	A	A	H	A	A	H	H	H	H	H	B	H	H	H	H	A	B	H	B	A	B	H	B	A	H	H	H	H	H	B	H	A	H	A	B	A	H	B	A	A	H
chr7A	722322636		chr7A	252.54	1129987-36	H	H	B	-	A	H	H	H	H	H	H	H	H	B	H	H	H	H	A	B	H	B	A	B	H	B	A	H	B	H	H	H	B	H	A	H	A	B	A	H	B	A	A	H
chr7A	724030164		chr7A	253.35	3954691-31	H	H	B	A	A	H	H	H	H	H	H	H	H	B	H	H	H	H	A	B	H	B	A	B	H	B	A	H	B	H	H	H	B	H	H	H	A	B	A	H	B	A	A	H
-	-		chr7A	260.9	5325070-15	H	H	B	A	A	H	B	H	H	H	H	H	H	B	H	H	B	H	A	H	H	B	A	B	H	B	H	H	B	H	H	H	B	B	H	H	A	B	A	B	B	A	A	H
chr7A	735039563		chr7A	261.3	1203942-15	H	H	B	A	A	H	B	H	H	H	H	H	H	B	H	H	B	H	A	H	H	B	A	B	H	B	H	H	B	H	H	H	B	B	H	H	A	B	A	B	B	A	A	H
chr7A	733499724		chr7A	262.11	42780961-10	H	H	B	-	A	H	B	H	H	H	H	H	H	B	H	H	B	H	A	H	H	B	A	B	H	B	H	H	B	H	H	A	B	B	H	H	A	B	A	B	B	A	A	H
					-
chr7B	7541679		chr7B	0	3955691-50	H	B	H	-	B	H	B	H	B	B	A	H	A	A	H	H	H	A	H	H	B	H	B	A	A	H	B	A	A	H	A	H	H	B	B	H	A	B	H	B	H	A	B	B
chr7B	9405631		chr7B	7.55	3950353-33	B	B	H	-	H	H	B	H	B	B	A	B	A	A	H	H	H	A	H	H	B	H	B	A	H	H	B	A	A	H	A	H	H	B	B	H	A	B	H	B	H	A	B	B
chr7B	23321801		chr7B	13.85	1232798-22	B	B	H	A	H	A	H	H	B	B	A	B	A	A	H	H	H	A	H	H	B	H	B	A	H	H	B	A	A	H	A	H	B	B	B	H	H	B	H	B	H	A	B	H
chr7B	33652142		chr7B	18.39	3222475-28	B	B	H	A	H	A	H	H	B	B	A	B	H	A	H	H	H	A	H	H	H	H	B	A	H	H	B	A	A	H	A	H	B	B	B	H	H	B	B	B	H	A	B	H
chr7B	33926218		chr7B	18.79	7353612-19	B	B	H	A	H	A	H	B	B	B	A	B	H	A	H	H	H	A	H	H	H	H	B	A	H	H	B	A	A	H	A	H	B	B	B	H	H	B	B	B	H	A	B	H
chr7B	37846430		chr7B	20.42	3064849-37	B	B	H	-	H	A	H	H	B	B	A	B	H	A	H	H	H	A	H	H	H	H	B	A	H	H	B	A	A	H	A	A	B	B	B	H	H	B	B	B	H	A	B	H
chr7B	36993103		chr7B	21.23	3021533-36	B	B	H	A	H	A	H	H	B	B	A	B	H	A	H	H	H	A	H	H	H	H	B	A	H	H	B	A	A	H	A	H	B	B	B	H	H	B	B	B	H	A	B	H
chr7D	90857265		chr7B	24.07	1084629-32	B	B	H	A	H	A	H	H	B	B	H	B	H	A	H	H	H	A	H	H	H	H	B	A	H	H	B	A	A	H	A	H	B	B	B	H	H	B	B	B	H	A	B	H
chr7B	44882805		chr7B	24.47	1075105-23	B	B	H	A	H	A	H	H	B	B	H	B	H	H	H	H	H	A	H	H	H	H	B	A	H	H	B	A	A	H	A	H	B	B	B	H	H	B	B	B	H	A	B	H
chr7B	45052045		chr7B	25.27	1130811-8	B	B	H	-	H	A	H	H	B	B	H	H	H	H	H	H	H	A	H	H	H	H	B	A	H	H	B	A	A	H	A	H	B	B	B	H	H	B	B	B	H	A	B	H
chr7B	60855062		chr7B	27.32	4406756-48	B	B	H	A	H	A	H	H	B	B	H	H	H	H	H	H	H	A	H	H	H	B	B	A	H	H	B	A	A	H	A	H	B	H	B	H	H	B	B	B	H	A	B	H
chr7B	68562795		chr7B	31.02	1085562-18	B	H	H	A	H	A	H	H	B	B	H	H	H	H	H	H	H	A	H	H	H	B	B	A	H	H	B	A	A	H	A	H	H	H	B	H	H	B	B	B	H	A	B	H
chr7D	116830542		chr7B	37.31	7333895-34	B	H	H	A	H	A	H	B	H	B	B	H	H	B	H	H	H	A	H	H	H	B	B	A	H	H	B	A	H	H	A	H	H	A	B	H	H	B	B	B	H	A	B	H
chr7B	82699614		chr7B	38.51	990489-5	B	H	H	A	H	A	H	B	H	B	B	H	H	B	H	H	H	A	H	H	H	B	B	A	A	H	B	A	H	H	A	H	H	A	B	H	H	B	B	B	H	A	B	H
chr7B	98980697		chr7B	46.05	3023222-24	B	H	H	A	H	H	H	B	H	B	B	H	H	B	H	H	A	A	H	H	H	B	B	A	A	H	B	A	H	A	A	H	H	A	B	H	H	H	B	B	H	H	H	H
chr7B	97381806		chr7B	47.67	991984-17	B	H	H	A	H	H	H	B	H	B	B	H	H	B	H	H	A	A	H	H	H	H	B	A	H	H	B	A	H	A	A	H	H	A	B	H	H	H	B	B	H	H	H	H
chr7B	110338468		chr7B	52.24	1128043-14	B	H	H	A	H	H	H	B	H	B	B	H	H	B	H	H	A	A	H	H	H	H	B	A	B	H	H	A	H	A	A	H	H	A	B	H	H	H	B	B	H	H	H	H
chr7B	112021624		chr7B	52.64	3027403-21	B	H	H	A	H	H	H	B	H	B	B	H	H	B	H	H	A	A	H	H	H	H	B	A	B	H	H	A	H	A	A	H	H	A	B	H	H	H	B	B	H	H	H	H
-	-		chr7B	53.44	5010801-21	B	H	H	A	H	H	H	B	H	B	B	H	H	H	H	H	A	A	H	H	H	H	B	A	B	H	H	A	H	A	A	H	H	A	B	H	H	H	B	B	H	H	H	H
chr7B	126740554		chr7B	60.14	1129031-37	H	H	H	A	H	H	H	B	H	H	B	H	H	B	H	B	A	A	H	H	H	H	B	A	B	H	H	A	H	A	H	H	H	A	B	H	H	H	B	B	H	H	H	H
-	-		chr7B	65.14	12766343-21	H	H	H	A	H	H	H	B	H	H	B	A	H	B	B	B	A	A	B	H	H	H	H	A	B	H	H	A	H	A	H	H	H	H	B	H	H	H	H	B	H	H	H	H
-	-		chr7B	67.6	6045346-19	H	H	H	A	H	H	H	B	H	B	B	A	H	B	B	B	A	A	H	H	H	H	H	A	B	H	H	A	H	A	H	H	H	H	B	H	H	H	H	B	H	H	H	H
chr7B	157808881		chr7B	68.41	3943338-32	H	H	H	A	H	H	H	B	H	B	B	A	H	B	B	B	A	A	H	H	H	H	H	A	B	H	H	A	H	A	H	H	H	H	B	H	H	H	H	B	H	H	H	H
chr7B	180044568		chr7B	71.3	1091171-29	H	H	H	A	H	H	H	B	H	B	B	A	H	B	B	B	A	A	H	H	H	H	A	A	B	A	H	A	H	H	H	H	H	H	B	H	H	H	H	B	H	H	H	H
chr7A	228261521		chr7B	72.11	1027421-11	H	H	H	A	H	H	H	B	H	B	B	A	H	B	B	B	A	A	H	H	H	H	A	A	B	A	H	A	H	H	H	H	H	H	B	H	H	H	H	B	H	H	H	H
chr7B	199999661		chr7B	72.92	1042425-5	H	H	H	A	H	H	H	B	H	B	B	A	H	B	B	B	A	A	H	H	H	H	A	A	B	A	H	A	H	H	H	H	H	H	B	H	H	H	H	B	H	H	H	H
chr7B	364043435		chr7B	77.06	1029762-26	H	H	H	A	H	H	H	B	H	B	B	A	H	B	B	B	H	A	H	H	H	H	A	A	B	A	H	H	H	H	H	H	H	H	H	H	H	H	B	B	H	H	H	H
chr7B	322395169		chr7B	77.87	1134610-24	H	H	H	A	H	H	H	B	H	B	B	A	H	B	B	B	H	A	H	H	H	H	A	A	B	A	H	H	H	H	H	H	H	H	H	H	H	H	B	B	H	H	H	H
chr7D	421364398		chr7B	80.3	3027900-12	H	H	H	A	H	H	H	B	H	B	B	A	H	B	B	B	H	A	H	H	H	H	A	A	B	A	H	H	H	H	H	H	H	H	H	H	H	H	H	B	H	H	H	H
chr7B	440377334		chr7B	82.32	5579630-39	H	H	H	A	H	H	H	B	H	B	B	A	H	B	B	B	H	A	H	H	H	H	A	A	B	A	H	H	H	H	H	H	H	H	H	H	H	H	H	B	H	H	H	H
chr7B	452158618		chr7B	86.03	5969588-44	H	H	H	A	H	H	H	B	H	B	B	A	H	B	B	B	H	A	H	H	H	H	A	A	B	A	H	H	H	H	H	H	B	H	A	H	H	H	H	B	H	H	H	H
chr7B	468150485		chr7B	90.16	5579498-11	H	H	H	A	H	H	H	B	H	B	H	A	H	B	B	B	H	A	H	H	B	H	A	A	B	A	H	H	H	H	H	H	B	B	A	H	H	H	H	B	H	H	H	H
chr7B	495182089		chr7B	94.68	1068405-34	H	H	H	A	H	H	H	H	H	B	H	A	H	B	B	B	H	A	H	H	B	H	A	A	B	A	H	H	H	H	H	B	B	B	A	H	H	H	H	B	H	H	H	H
chr7B	508801043		chr7B	99.28	4002883-40	H	H	A	A	H	A	H	-	H	H	H	A	H	B	B	B	H	A	H	H	B	H	H	A	B	A	H	H	H	H	H	B	B	B	A	H	H	H	H	B	H	H	H	H
chr7B	511927913		chr7B	99.68	1667384-38	H	H	A	A	H	A	H	H	H	H	H	A	H	B	B	B	H	A	H	H	B	H	H	A	B	A	H	H	H	H	H	B	B	B	A	H	H	H	H	B	H	H	H	H
chr7B	528872043		chr7B	102.53	1204133-36	H	H	A	A	H	A	H	A	H	H	H	H	H	B	B	B	H	A	H	H	B	H	H	A	B	A	H	H	H	H	H	B	B	B	A	H	H	H	B	B	H	H	H	H
chr7B	535456944		chr7B	107.47	3064740-13	H	H	A	A	H	H	B	A	H	H	H	H	H	B	B	B	H	A	H	H	B	H	H	A	B	A	H	H	H	H	H	B	B	H	A	H	H	H	H	B	B	H	H	H
chr7B	548164943		chr7B	110.76	1089086-14	H	H	A	A	H	H	B	A	H	H	H	H	A	B	B	B	H	A	H	H	H	H	H	A	B	A	H	H	H	H	H	B	B	H	H	H	H	H	H	B	B	H	H	H
chr7B	538051135		chr7B	111.57	3021234-16	H	H	A	A	H	H	B	A	H	H	H	H	A	B	B	B	H	A	H	H	H	H	H	A	B	A	H	H	H	H	H	B	B	H	H	H	H	H	H	B	B	H	H	H
chr7B	606086523		chr7B	127.46	1011218-31	A	H	A	-	H	H	H	A	B	H	H	H	A	H	B	B	H	A	H	H	H	B	H	H	B	H	B	H	H	H	H	B	A	H	H	H	H	H	H	B	B	H	H	H
chr7B	616469435		chr7B	132.06	1125934-23	A	H	A	B	H	A	H	A	B	H	H	H	A	H	B	B	H	A	H	A	H	B	H	H	B	H	B	H	H	B	H	B	A	H	H	H	H	H	H	B	B	H	A	H
chr7B	617571647		chr7B	132.87	2266029-15	A	H	A	-	H	A	H	A	B	H	H	H	A	H	B	B	H	A	H	A	H	B	H	H	B	H	B	H	H	B	H	B	A	H	H	H	H	H	H	B	B	H	A	H
chr7B	617571647		chr7B	133.68	2266029-60	A	H	A	A	H	A	H	A	B	H	H	H	A	H	B	B	H	A	H	A	H	B	H	H	B	H	B	H	H	B	H	B	A	H	H	H	H	H	H	B	B	H	A	H
chr7B	632272593		chr7B	136.97	3064638-33	A	H	A	H	H	A	H	A	B	H	H	H	A	H	B	B	H	A	H	A	H	B	H	H	H	H	B	H	B	H	H	B	A	H	H	H	H	H	H	B	B	H	A	H
chr7D	573823163		chr7B	138.63	2246945-60	A	H	A	-	H	A	H	A	B	H	H	H	A	H	B	B	H	A	H	A	H	B	H	H	H	B	B	H	B	H	H	B	A	H	H	H	H	H	H	B	B	H	A	B
chr7B	639776447		chr7B	142.87	1000140-60	A	H	A	A	H	A	H	A	B	H	H	B	A	H	B	B	H	A	H	A	H	B	H	H	H	H	B	B	B	H	H	H	A	H	H	H	B	H	H	B	B	H	A	H
chr7B	642758344		chr7B	145.34	1053061-5	A	A	A	-	H	A	H	A	B	H	H	B	A	H	B	B	H	A	H	A	H	B	H	H	H	H	B	B	B	H	H	H	A	H	H	H	B	H	A	B	B	H	A	H
chr7B	643374871		chr7B	145.74	3027644-28	A	A	A	B	H	A	H	A	B	H	H	B	A	H	B	B	H	A	H	A	H	B	H	H	H	H	B	B	B	H	H	H	A	H	H	H	B	H	A	B	B	H	A	H
chr7B	651409879		chr7B	147.77	1215816-61	A	A	A	B	H	H	H	A	B	H	H	B	A	H	B	B	H	A	H	A	H	B	H	H	H	H	B	B	B	H	H	H	A	H	H	H	B	H	A	B	B	H	A	H
-	-		chr7B	156.84	5582822-23	A	A	A	-	H	H	H	A	B	A	H	B	A	H	B	B	H	A	H	A	H	H	H	H	H	H	H	H	B	H	H	A	A	H	H	H	B	B	A	H	B	H	A	H
chr7B	664354360		chr7B	159.31	1093420-33	A	A	A	B	H	H	H	A	B	A	H	B	A	H	B	B	H	A	H	A	H	H	H	H	H	H	B	B	B	H	H	H	A	H	H	H	B	B	A	H	B	H	A	H
chr7B	686662627		chr7B	178.47	1128808-13	A	A	A	H	H	H	H	A	B	H	H	B	A	H	B	H	A	H	H	H	H	A	H	B	B	H	B	B	A	H	H	H	H	A	H	H	B	B	A	H	B	B	A	H
chr7B	700681717		chr7B	189.82	3948451-5	A	A	A	H	H	H	B	A	B	H	H	B	A	H	B	H	A	H	H	H	H	A	A	H	B	B	B	H	A	H	H	H	H	H	H	H	B	B	A	H	B	B	A	A
chr7B	701317219		chr7B	191.03	1198707-17	A	A	A	B	H	H	B	A	B	H	H	B	A	H	B	H	A	H	H	H	H	A	A	H	B	B	B	H	A	H	H	H	H	H	H	H	B	B	A	H	B	B	A	A
chr7B	705248809		chr7B	193.93	1102660-12	A	A	A	-	H	H	B	H	B	H	H	B	A	H	B	H	A	H	H	H	H	A	A	H	B	B	B	H	A	H	H	A	H	H	H	H	B	B	A	A	B	B	A	A
chr7B	708421404		chr7B	197.27	1227892-52	A	A	A	A	H	H	B	H	B	B	H	B	A	H	B	H	A	H	H	H	H	A	A	H	B	B	B	H	A	H	H	H	H	H	H	H	B	B	A	H	B	B	A	A
chr7B	709531005		chr7B	198.07	1231570-16	A	A	A	A	H	H	B	H	B	B	H	B	A	H	B	H	A	H	H	H	H	A	A	H	B	B	B	H	A	H	H	H	H	H	H	H	B	B	A	H	B	B	A	A
chr7B	709191274		chr7B	198.47	1212636-26	A	A	A	-	H	H	B	H	B	B	H	B	A	H	B	H	A	H	H	H	H	A	A	H	B	B	B	H	A	H	H	H	H	H	H	H	B	B	A	H	B	B	A	A
chr7D	617067928		chr7B	199.68	1227842-34	A	A	A	-	H	H	B	H	B	B	H	B	A	H	B	H	A	H	H	H	H	A	A	H	B	B	H	H	A	H	H	H	H	H	H	H	B	B	A	H	B	B	A	A
-	-		chr7B	202.12	1093393-30	A	A	A	A	H	H	B	A	B	B	H	B	A	H	B	H	A	H	H	H	H	A	A	H	B	B	B	H	A	H	H	H	H	H	H	H	B	B	A	H	B	B	A	A
chr7B	718132866		chr7B	204.13	1117235-16	A	A	A	A	H	H	B	A	B	B	H	B	A	H	B	H	A	H	H	H	H	A	A	H	B	B	B	H	A	H	H	H	H	H	H	A	B	B	A	H	B	B	A	A
chr7B	714676264		chr7B	204.53	1384895-35	A	A	A	-	H	H	B	A	B	B	H	B	A	H	B	H	A	H	H	H	H	A	A	H	B	B	B	H	A	H	H	H	H	H	H	A	B	B	A	H	B	B	A	A
-	-		chr7B	206.16	5411451-8	A	A	A	-	H	H	B	A	B	B	B	B	A	H	B	H	A	H	H	H	H	A	A	H	B	B	B	H	A	H	H	H	H	H	H	H	B	B	A	H	B	B	A	A
chr7B	730875428		chr7B	213.74	1003325-21	A	A	A	A	H	H	B	A	B	B	B	B	A	H	B	H	A	H	H	H	H	A	H	H	H	B	B	A	A	H	H	B	H	H	H	H	B	H	A	B	A	B	A	A
-	-		chr7B	214.14	4910563-27	A	A	A	A	H	H	B	A	B	B	B	B	A	H	B	H	A	H	H	H	H	A	H	H	H	B	B	A	A	H	H	B	H	H	H	H	B	H	A	B	A	B	A	A
chrUn	88580500		chr7B	216.15	5580420-7	A	A	A	A	H	H	B	A	B	B	B	B	A	H	B	H	A	H	H	H	H	H	H	H	H	B	B	A	A	H	H	B	H	H	H	H	B	H	A	B	A	B	A	A
chr7B	743204423		chr7B	230.84	3022330-38	H	H	H	A	H	A	H	A	B	B	B	H	A	H	H	B	H	H	H	H	H	H	H	H	H	H	B	A	A	H	H	H	A	H	H	H	H	H	A	B	A	H	A	A
[truncated: 81 more columns]

## Sheet: Supplementary Table 2
Supplementary Table 2. Genetic map from a cross of lines GZ1xDIM25.
Regions of identified QTL loci are highlighted in yellow (collumn "QTL loci"). Position in the reference genome of cv. Chinese spring (CS, RefSeq v1.0), if known, is also indicated.
CS chromosome	Position in CS genome	QTL loci	Chromosome	Marker position (cM)	Marker ID	1	2	3	5	8	11	12	14	18	20	24	29	30	47	48	49	201	202	203	204	205	206	207	208	209	210	211	212	213	214	215	216	217	218	219	220	221	222	223	224	225	226	227	228
chr2B	109132974		chr1A	0	7343630-33	A	A	A	H	A	A	H	B	A	A	A	H	A	B	A	H	A	B	B	H	B	H	B	A	A	A	A	B	A	H	B	H	H	H	B	B	H	H	H	H	H	B	B	B
chr1A	397081411		chr1A	8.3	1066153-66	A	A	A	A	A	H	H	B	A	A	A	H	A	B	A	H	A	B	B	H	H	H	B	A	A	A	A	B	A	H	B	H	H	H	B	B	H	H	H	H	H	B	B	H
chr1A	474708267		chr1A	22.73	1087896-20	A	A	A	H	A	H	H	B	A	A	A	B	A	B	A	H	A	B	H	H	H	B	H	H	H	A	H	H	A	H	B	H	H	H	B	B	H	H	H	H	H	B	B	A
chr1A	477699706		chr1A	23.06	1019230-11	A	A	A	H	A	H	H	B	A	A	A	B	A	B	A	H	A	B	H	H	H	B	H	H	H	A	H	H	A	H	B	H	H	H	B	B	H	H	H	H	H	B	B	A
chr1A	486815863		chr1A	24.72	1211917-37	A	A	A	B	A	H	H	B	A	A	A	B	A	B	A	H	A	B	H	H	H	B	H	H	H	A	H	H	A	H	B	H	H	H	B	B	H	H	H	H	H	B	B	A
chr1A	485221887		chr1A	25.05	2298725-59	A	-	-	B	A	H	H	B	A	A	A	B	A	B	A	H	A	B	H	H	H	B	H	H	H	A	H	H	A	H	B	H	H	H	B	B	H	H	H	H	H	B	B	A
chr1A	486389080		chr1A	27.43	2276053-31	A	B	B	B	H	H	H	B	H	H	H	B	H	B	H	H	A	B	H	H	H	B	H	H	H	A	H	H	A	H	B	H	H	H	B	B	H	H	H	H	H	B	B	A
chr1A	497201759		chr1A	35.04	3021893-29	A	B	B	B	H	H	H	B	H	H	H	B	H	B	B	H	A	B	H	H	H	B	H	H	H	A	H	H	A	H	H	H	H	H	B	B	H	H	H	H	H	B	B	A
chr1A	497201516		chr1A	35.37	978301-34	A	B	B	B	H	H	H	B	H	H	H	B	H	B	B	H	A	B	H	H	H	B	H	H	H	A	H	H	A	H	H	H	H	H	B	H	H	H	H	H	H	B	B	A
chr1A	497918852		chr1A	37.72	1128194-68	A	B	B	B	H	H	H	B	H	H	H	B	H	B	B	H	A	B	H	H	H	B	A	H	H	A	H	H	A	H	H	H	H	H	B	B	H	H	A	H	H	B	B	A
chr1A	508184592		chr1A	44.98	1217318-14	A	B	H	B	H	H	B	H	H	H	H	B	H	B	B	H	A	B	H	H	H	B	H	H	H	A	H	H	A	H	H	H	H	H	B	B	H	H	H	H	H	B	H	A
chr1A	508571642		chr1A	45.31	1089822-15	A	B	H	B	H	H	B	H	H	H	H	B	H	B	B	H	A	H	H	H	H	B	H	H	H	A	H	H	A	H	H	H	H	H	B	B	H	H	H	H	H	B	H	A
chr1A	516581313		chr1A	50.07	1078943-45	A	B	H	B	H	A	B	H	H	H	B	B	H	B	B	H	H	H	H	A	H	B	H	H	H	H	H	H	A	H	H	H	H	H	H	B	H	H	H	H	H	H	H	A
chr1A	527097816		chr1A	55.19	3020449-43	H	B	H	B	H	H	B	H	H	H	B	B	H	B	H	H	H	H	H	A	H	B	H	H	H	H	H	H	A	A	H	H	H	H	H	B	H	H	H	H	H	H	H	A
chr1A	532773229		chr1A	59.6	4439507-58	H	B	H	B	H	H	B	H	H	H	B	H	H	B	H	H	H	H	H	A	H	B	H	H	H	H	H	H	A	A	H	H	H	H	H	B	H	H	H	H	H	H	H	H
chr1A	532918571		chr1A	60.26	1012827-63	H	B	H	B	H	H	B	H	H	H	B	H	H	B	H	H	H	H	H	A	H	B	H	H	H	H	H	H	A	A	H	H	H	H	H	B	H	H	B	H	H	H	H	H
chr1A	535446611		chr1A	61.59	2367863-16	H	B	H	B	H	A	B	H	H	H	B	H	H	B	H	H	H	H	H	A	H	B	H	A	H	H	H	H	A	A	H	H	H	H	H	B	H	H	B	H	H	H	H	H
chr1A	537817812		chr1A	63.59	1118354-61	H	B	A	B	H	A	B	A	H	H	B	H	H	B	H	H	H	H	H	A	H	B	H	A	H	H	H	H	A	A	H	H	H	H	H	B	B	H	B	H	H	H	H	H
chr1A	539427287		chr1A	67.65	1084505-19	A	A	A	B	A	A	B	A	A	A	A	H	A	B	A	H	H	H	H	A	H	B	H	A	H	H	H	H	A	A	H	H	H	H	H	H	B	H	B	H	H	H	H	H
chr1A	542771704		chr1A	70.67	1765595-7	A	A	A	B	A	A	B	A	A	A	A	H	A	B	A	H	H	H	H	A	H	H	H	A	H	H	H	H	A	A	H	H	H	H	H	H	B	H	B	H	H	H	H	H
-	-		chr1A	73.4	42782208-8	A	-	A	B	A	H	B	A	A	A	-	H	A	B	A	H	H	H	H	A	H	H	H	A	H	H	H	H	A	A	H	H	H	H	H	H	B	H	B	H	H	H	H	H
chr1D	454769741		chr1A	78.59	3222450-38	H	B	A	B	H	A	B	A	A	H	B	H	H	B	A	H	H	H	H	A	H	H	H	A	H	B	H	H	A	A	H	H	A	H	H	H	B	H	B	H	H	H	H	H
chr1A	549708983		chr1A	80.26	1079178-15	H	B	H	B	H	A	B	A	A	H	B	H	H	B	A	H	H	H	H	A	H	H	H	A	H	B	H	H	A	A	H	H	A	H	H	H	B	H	B	H	H	H	H	H
chr1A	562037952		chr1A	94.17	1260323-12	H	A	B	B	H	A	B	A	A	H	H	A	H	B	A	H	H	H	H	A	H	H	B	A	B	B	A	B	A	A	A	H	A	H	H	H	B	B	B	H	H	H	H	H
					-
chr1B	16427758		chr1B	0	5050360-10	H	H	H	H	B	H	A	A	H	H	A	A	B	H	H	B	H	H	H	H	H	H	H	A	H	A	A	H	B	H	A	A	H	A	B	A	B	H	H	A	A	H	H	B
chr1B	17537164		chr1B	0.66	4261287-26	H	H	H	H	B	H	A	A	H	H	A	A	B	H	H	B	H	H	H	H	H	H	H	A	H	A	A	H	B	H	A	A	H	A	B	A	B	H	H	A	A	H	H	B
chr1B	22056634		chr1B	3.68	1724021-61	H	B	H	H	B	H	A	A	B	H	A	A	B	H	H	B	H	H	H	H	H	H	H	A	H	A	A	A	B	H	A	A	H	A	B	A	B	B	H	A	A	H	H	B
chr1B	24223804		chr1B	5.34	1269224-45	H	B	H	H	B	H	A	A	B	H	A	A	B	H	H	B	H	H	H	H	H	H	H	A	H	A	A	A	B	H	A	A	H	A	B	A	B	B	H	A	A	H	H	B
-	-		chr1B	6	3952804-16	H	B	H	H	B	H	A	A	B	H	A	A	B	H	H	H	H	H	H	B	H	H	H	A	H	A	A	A	B	H	A	A	H	A	B	A	B	B	H	A	A	H	H	B
chr1B	39706121		chr1B	19.47	992751-59	H	B	H	H	B	H	A	A	B	H	A	H	B	H	H	H	B	H	B	B	H	H	H	H	H	A	H	A	B	H	A	A	B	A	H	A	H	B	H	H	A	H	H	B
chr1B	56059642		chr1B	27.14	1093762-48	A	A	A	H	A	H	A	A	A	A	A	H	A	H	A	H	B	H	B	B	H	H	H	H	H	A	H	A	B	H	A	A	B	H	H	A	H	B	H	H	H	H	H	B
chr1B	105260223		chr1B	30.86	1022144-29	A	A	A	H	A	H	A	A	A	A	A	H	A	H	A	H	B	H	B	B	H	H	H	H	H	A	H	A	B	H	A	A	B	H	H	A	H	B	H	H	H	H	H	B
chr1D	222330405		chr1B	31.85	1681936-6	A	A	A	H	A	H	A	A	A	A	A	H	A	H	A	H	B	H	B	B	H	H	H	H	H	A	H	A	B	H	A	A	B	H	H	A	H	B	H	H	H	H	H	B
chr1B	296493980		chr1B	33.18	1004688-27	A	A	A	H	A	H	A	A	A	A	A	H	A	H	A	H	B	H	B	B	H	H	H	H	H	A	H	A	B	H	A	A	B	H	H	A	H	B	H	H	H	H	H	B
chr1B	166660801		chr1B	37.96	7340672-7	H	B	B	H	B	H	A	A	B	H	A	H	B	H	B	H	B	H	B	B	H	H	H	H	H	A	H	A	B	H	A	A	B	H	H	A	H	B	H	H	H	H	H	B
chr1B	328813757		chr1B	39.29	2257474-58	H	B	B	H	B	H	A	A	B	H	A	H	B	H	B	H	B	H	B	B	B	H	H	A	H	A	H	A	B	H	A	A	B	H	H	A	H	B	H	H	H	H	H	B
chr1B	342643756		chr1B	42.66	1092395-38	H	B	B	H	B	H	A	A	B	H	A	H	B	A	B	H	B	H	B	B	B	H	H	A	H	A	H	A	B	H	A	A	B	H	H	A	H	B	H	H	H	H	H	B
chr1B	350406758		chr1B	47.42	4008893-41	A	A	A	H	A	H	A	A	A	A	A	H	A	A	A	H	B	H	B	B	B	H	H	A	H	A	H	A	B	H	A	A	B	H	H	A	H	B	H	H	H	H	H	B
chr1B	404522768		chr1B	54.29	1196718-66	A	A	A	A	A	B	A	A	A	A	A	H	A	A	A	A	B	H	B	B	B	H	H	A	B	A	H	A	B	A	A	A	H	H	A	A	H	B	H	H	H	H	H	B
chr1B	412244460		chr1B	54.95	1185112-25	A	A	A	A	A	B	A	A	A	A	A	H	A	A	A	A	B	H	B	B	B	B	H	A	B	A	H	A	B	A	A	A	H	H	A	A	H	B	H	H	H	H	H	B
chr1B	480438619		chr1B	59	1260851-9	A	A	A	A	A	B	A	A	A	A	A	H	A	A	A	H	B	H	B	B	B	B	H	A	B	A	H	A	B	A	A	A	H	H	H	A	H	B	H	H	H	H	H	B
chr1B	478591498		chr1B	64.11	6038084-27	H	B	B	A	B	B	A	A	B	H	A	H	B	A	B	H	B	H	B	B	B	B	H	A	B	A	H	A	B	A	A	A	H	H	H	A	H	B	H	H	H	H	H	B
chr1B	502219273		chr1B	70.26	2254318-7	H	B	B	A	B	B	A	A	B	H	A	H	B	A	B	H	B	H	B	B	B	B	B	H	B	A	A	A	B	H	A	A	B	H	H	A	H	B	H	H	H	H	H	B
chr1B	509903099		chr1B	72.93	1218490-14	H	B	B	A	B	B	A	A	H	H	A	H	B	A	B	H	B	H	B	B	B	B	B	H	B	A	A	A	B	H	A	H	B	H	H	A	H	B	H	H	H	H	H	B
chr1B	523135380		chr1B	75.61	4411433-5	H	B	B	A	B	B	A	A	H	H	A	H	B	A	B	H	B	H	B	B	B	B	B	H	B	A	A	A	B	H	A	H	B	H	H	A	A	B	H	H	H	H	H	B
chr1B	531105524		chr1B	80.44	1221077-49	A	A	-	A	-	B	A	A	A	A	A	H	A	H	-	H	B	A	B	B	B	H	H	H	B	A	A	A	B	H	A	H	B	H	H	A	A	B	H	H	H	H	H	B
-	-		chr1B	81.79	4910039-10	A	A	A	A	A	B	A	A	A	A	A	H	A	H	A	H	B	A	B	B	B	H	H	H	B	A	A	A	B	H	A	H	B	H	H	A	A	B	H	H	H	H	H	H
chr1B	537680374		chr1B	82.45	4405751-25	A	A	A	A	A	B	A	A	A	A	A	H	A	H	A	H	B	A	B	B	B	H	H	H	B	A	A	A	B	H	A	H	B	H	H	A	A	B	H	H	H	H	H	B
chr1B	550684958		chr1B	92.23	39640633-35	H	H	B	A	B	B	A	A	H	H	A	H	H	H	B	H	B	A	B	B	H	H	H	H	B	H	A	H	B	H	H	B	B	H	H	A	A	B	H	H	H	H	H	B
chr1B	555294084		chr1B	97.67	1078363-33	A	A	A	A	A	B	H	A	A	A	A	H	A	H	A	H	B	A	B	B	H	H	H	H	B	H	A	H	B	H	H	B	B	H	H	A	A	B	H	H	H	H	H	B
chr1B	556106058		chr1B	98	1084862-40	A	A	A	A	A	B	H	A	A	A	A	H	A	H	A	H	B	A	B	B	H	H	H	H	B	H	A	H	B	H	H	B	B	H	H	H	A	B	H	H	H	H	H	B
chr1B	558561632		chr1B	98.66	4909460-15	A	A	A	A	A	B	H	A	A	A	A	H	A	H	A	H	B	A	B	B	H	H	H	H	B	H	A	H	B	H	H	B	B	H	H	H	A	B	H	H	H	H	H	B
chr1B	563067252		chr1B	99.32	1108652-62	A	A	A	A	A	B	H	A	A	A	A	H	A	H	A	H	B	A	B	B	H	H	H	H	B	H	A	H	B	H	H	B	B	H	H	H	A	B	H	H	H	H	H	B
chr1B	572257678		chr1B	104.05	1018563-26	A	A	A	A	A	B	H	A	A	A	A	H	A	H	A	H	B	A	H	B	H	H	H	H	B	H	A	H	B	A	H	B	B	H	H	H	A	B	H	H	H	H	H	B
chr1B	581199944		chr1B	106.39	1014052-33	A	A	A	A	A	B	H	A	A	A	A	H	A	H	A	H	B	A	H	B	H	H	H	H	H	H	H	H	B	A	H	B	B	H	H	H	A	B	H	B	H	H	H	B
-	-		chr1B	110.78	3222497-17	A	H	A	A	A	H	H	A	A	A	A	H	A	H	A	H	B	A	A	B	H	H	H	H	H	B	H	H	B	A	H	B	B	H	H	H	A	B	B	B	H	H	B	B
chr1B	604837044		chr1B	113.8	1209708-39	A	A	A	A	A	H	H	A	A	A	A	H	A	B	A	H	B	A	A	B	H	H	H	H	H	B	H	H	B	A	H	B	B	H	H	H	A	H	B	B	H	H	B	B
chr1B	612865939		chr1B	114.79	1064677-10	A	A	A	A	A	H	H	A	A	A	A	H	A	B	A	H	B	A	A	B	H	H	H	H	H	B	H	H	B	A	H	B	B	H	H	H	A	H	B	B	H	H	B	B
chr1B	613937298		chr1B	115.45	1666917-44	A	A	A	A	A	H	H	A	A	A	A	H	A	B	A	H	B	A	A	B	H	H	H	H	H	B	H	H	B	A	H	B	B	H	H	H	A	H	B	B	H	H	B	B
chr1B	614500732		chr1B	116.46	2261292-11	A	-	A	A	-	H	H	A	-	A	A	H	A	B	A	H	B	A	A	B	H	H	H	H	H	B	H	H	B	A	H	B	B	H	H	H	A	H	B	B	H	H	B	B
-	-		chr1B	118.16	3570052-12	H	B	H	A	B	H	H	A	B	H	A	H	H	B	H	H	B	A	A	B	H	H	H	H	H	B	H	H	B	A	H	B	B	H	H	H	A	H	B	B	H	H	B	B
chr1B	626069845		chr1B	124.68	1064784-22	H	H	H	A	B	H	H	A	B	H	A	H	H	B	H	H	B	A	A	B	H	H	H	H	H	B	B	H	B	A	H	B	B	H	B	H	H	H	B	B	H	H	B	B
chr1B	626244192		chr1B	127.76	1210942-56	A	A	A	A	-	H	H	A	-	A	A	H	A	B	A	H	B	A	A	B	H	H	H	H	H	B	B	H	B	A	H	B	B	H	B	H	H	H	B	B	H	H	B	H
chr1B	626401858		chr1B	128.09	1769691-11	A	A	A	A	A	H	H	A	A	A	A	H	A	B	A	H	B	A	A	B	H	H	H	H	H	B	B	H	B	A	H	B	B	H	B	H	H	H	B	B	H	H	B	H
chr1B	626694733		chr1B	128.75	1860593-43	A	A	A	A	A	H	H	A	A	A	A	H	A	B	A	H	B	A	A	B	H	H	H	H	H	B	B	H	B	A	H	B	B	H	B	H	H	H	B	B	H	H	B	H
chr1B	626727618		chr1B	130.1	982088-40	A	A	A	A	-	H	H	A	-	A	A	H	A	B	A	H	H	A	A	B	H	A	H	H	H	B	B	H	B	A	H	B	B	H	B	H	H	H	B	B	H	H	B	H
-	-		chr1B	138.19	4405622-8	H	H	H	A	B	H	H	A	B	H	A	H	H	B	H	H	H	A	A	B	B	A	A	H	H	B	B	H	B	H	H	B	H	H	B	H	H	H	B	B	H	H	B	H
chr1B	634261299		chr1B	141.91	4261718-26	H	H	H	A	B	H	H	A	B	H	A	H	H	B	H	H	A	A	A	B	B	A	A	H	H	B	B	H	B	H	H	B	H	H	B	H	H	H	B	H	H	H	B	H
chr1B	641838596		chr1B	144.59	1254743-22	H	H	H	A	B	H	H	A	B	H	A	H	H	B	H	H	A	A	A	B	B	A	A	H	H	B	B	H	B	H	H	B	H	H	B	H	H	H	B	H	H	H	B	H
chr1B	639426236		chr1B	147.96	1098323-29	A	A	A	A	A	H	H	A	A	A	A	H	A	B	A	H	A	A	A	B	B	A	A	H	H	B	B	H	B	H	H	B	H	H	B	H	H	H	B	H	H	H	B	H
chr1B	653236522		chr1B	160.95	1045055-17	A	A	A	B	A	H	H	A	A	A	A	H	A	B	A	H	A	H	A	B	H	A	A	H	A	B	B	H	B	H	H	B	H	H	B	B	H	H	B	H	A	A	B	B
-	-		chr1B	161.94	42782205-7	A	A	A	B	A	H	H	A	A	A	A	H	A	B	A	H	A	H	A	B	H	A	A	H	A	B	B	H	B	H	H	B	H	H	B	B	H	H	B	H	A	A	B	B
chr1B	656153480		chr1B	166.69	3020330-8	H	H	H	B	H	H	H	A	B	A	A	A	H	B	A	H	A	H	A	B	H	A	A	H	A	B	B	H	B	H	H	B	H	H	B	B	H	H	B	H	A	A	B	B
-	-		chr1B	170.41	1272190-8	H	H	H	B	H	H	H	A	B	A	A	A	H	B	A	H	A	H	A	B	H	A	A	H	A	B	B	H	B	H	H	B	H	B	B	B	H	A	B	H	A	A	B	B
chr1B	661567227		chr1B	171.4	1231191-34	H	H	H	B	H	H	H	H	B	A	A	A	H	B	A	H	A	H	A	B	H	A	A	H	A	B	B	H	B	H	H	B	H	B	B	B	B	A	B	H	H	A	B	B
chr1B	665113180		chr1B	177.57	2259918-36	H	H	H	B	H	A	B	H	B	A	A	A	H	B	H	H	A	H	A	B	H	A	A	H	A	B	B	H	B	H	H	B	H	B	B	B	B	A	B	A	H	A	B	B
chr1D	478429415		chr1B	177.9	1406403-46	H	H	H	B	H	A	B	H	B	A	A	A	H	B	H	H	A	H	A	B	H	A	A	H	A	B	B	H	B	H	H	B	H	B	B	H	B	A	B	A	H	A	B	B
-	-		chr1B	178.23	4537226-8	H	H	H	B	H	A	B	H	B	A	A	A	H	B	H	H	A	H	A	B	H	A	A	H	A	B	B	H	B	H	H	B	H	B	B	H	B	A	B	A	H	A	B	B
chr1D	480609444		chr1B	186.23	994834-13	H	H	H	B	H	H	B	A	B	A	H	A	H	B	H	H	A	H	A	B	H	A	A	H	A	B	B	H	H	H	H	B	H	B	B	A	B	H	B	A	B	H	B	B
chr1B	670042447		chr1B	187.22	2277211-9	H	H	H	B	H	H	B	A	B	A	H	A	H	B	H	H	A	H	A	B	H	A	A	H	A	B	B	H	H	H	H	B	H	B	B	A	B	H	B	A	B	H	B	B
-	-		chr1B	189.9	12765875-20	H	H	H	B	H	H	B	A	B	A	H	A	H	B	H	H	A	H	A	B	H	A	A	H	A	B	B	H	H	H	H	B	H	B	B	A	H	H	B	A	B	H	H	H
chr1B	674619533		chr1B	190.89	1094622-45	H	H	H	B	H	H	B	A	B	A	H	A	H	B	H	H	A	H	A	B	H	A	A	H	A	B	B	H	H	H	H	B	H	B	B	A	H	H	B	A	B	H	H	H
-	-		chr1B	191.88	5363677-14	H	H	H	B	H	H	H	A	B	A	H	A	H	B	H	H	A	H	A	B	H	A	A	H	A	B	B	H	H	H	H	B	H	B	B	A	H	H	B	A	B	H	H	H
-	-		chr1B	192.54	10984404-9	H	H	H	B	H	H	H	A	B	A	H	A	H	B	H	H	A	H	A	B	H	A	A	H	A	B	B	H	H	H	H	B	H	B	B	A	H	H	B	A	B	H	H	H
					-
chr2A	8018935		chr2A	0	12774333-8	A	A	H	B	H	B	B	H	A	H	H	A	H	A	A	A	H	H	H	H	H	B	B	H	H	H	H	A	H	H	H	H	A	A	B	H	B	H	B	B	B	H	H	H
chr2A	7919418		chr2A	4.07	3034005-33	A	A	H	B	H	B	B	H	A	H	H	A	H	A	A	A	H	H	H	H	H	H	B	H	H	H	H	A	H	H	H	H	A	A	B	H	B	H	H	B	B	H	H	H
chr2B	19413957		chr2A	6.08	1203910-17	A	A	H	B	H	B	B	H	A	H	H	A	H	A	A	A	H	H	H	H	H	H	B	H	H	H	H	H	H	H	H	H	A	A	B	H	B	H	H	B	B	H	H	H
-	-		chr2A	7.75	7930471-15	A	A	H	B	H	B	B	H	A	H	H	A	H	A	A	A	H	H	H	H	A	H	B	H	H	H	B	H	H	H	H	H	A	A	B	H	B	H	H	B	B	H	H	H
-	-		chr2A	9.08	1266618-42	A	A	H	B	H	B	B	H	A	H	H	A	H	A	A	A	H	H	H	H	A	H	B	H	H	H	B	H	H	H	H	H	H	A	B	H	B	H	H	B	B	H	H	H
chrUn	24267356		chr2A	11.42	5372066-5	A	A	H	B	H	B	B	H	A	H	H	A	H	A	A	A	H	H	H	H	A	H	B	H	H	H	B	A	H	H	H	A	H	A	B	H	B	H	H	B	B	H	H	H
chr2A	37092010		chr2A	40.93	1215818-53	A	A	A	B	A	H	B	H	A	A	A	A	A	H	A	A	A	H	H	B	A	A	H	H	H	H	H	H	B	H	H	H	H	H	H	A	H	A	H	B	H	H	H	H
chr2A	43454195		chr2A	42.26	1289322-18	A	A	A	B	A	H	B	H	A	A	A	A	A	H	A	A	A	H	H	B	A	A	H	H	H	H	H	H	H	H	H	H	H	H	H	A	H	A	H	B	H	H	H	H
chr2A	47152797		chr2A	46.33	1380261-28	H	H	B	B	H	H	B	H	A	B	H	A	H	H	A	A	A	H	H	B	A	A	H	H	H	H	H	H	H	H	H	H	H	H	H	A	H	A	H	B	H	H	H	H
chr2A	52238634		chr2A	51.45	2302607-17	H	H	B	B	H	H	H	A	A	H	H	A	H	H	A	A	A	H	H	B	A	H	H	B	H	A	H	H	H	H	H	H	B	H	H	A	H	A	H	B	H	H	H	H
chr2A	54410668		chr2A	55.51	1050345-47	H	H	B	B	H	H	H	A	A	H	H	A	H	H	H	A	A	H	H	B	A	H	H	B	H	A	B	H	H	H	H	H	B	H	H	A	A	A	H	B	H	B	H	H
chr2D	71578495		chr2A	69.3	1021346-32	H	H	B	B	H	H	H	A	A	H	H	A	H	B	H	A	A	H	H	H	A	H	A	B	B	H	B	B	H	H	H	H	H	H	H	A	A	H	B	B	H	H	A	H
chr2A	74105954		chr2A	69.96	1040171-30	H	H	B	B	H	H	H	A	A	H	H	A	H	B	H	A	A	H	H	H	A	H	A	B	B	H	B	B	H	H	H	H	H	H	H	A	A	H	B	B	H	H	A	H
-	-		chr2A	70.62	7335732-6	H	H	B	B	H	H	H	A	A	H	H	A	H	B	H	A	A	H	H	H	A	H	A	B	B	H	B	B	H	H	H	H	H	A	H	A	A	H	B	B	H	H	A	H
chr2A	84646377		chr2A	77.86	1720560-14	A	A	A	B	A	H	H	A	A	A	A	A	A	B	A	A	A	H	H	H	H	H	A	B	B	H	B	B	H	H	H	H	H	A	H	A	A	H	B	B	H	H	A	H
chr4B	283070572		chr2A	78.85	3946241-26	A	A	A	B	A	H	H	A	A	A	A	A	A	B	A	A	A	H	H	H	H	H	A	B	B	H	B	B	H	H	H	H	H	A	H	A	A	H	B	H	H	H	A	H
chr2A	102884375		chr2A	82.21	1003335-51	A	A	A	B	A	H	H	A	A	A	A	A	A	B	A	A	A	B	H	H	H	H	A	B	B	H	B	B	H	H	H	H	H	A	H	A	A	H	B	H	H	H	A	H
chr2A	102131042		chr2A	85.93	2275467-33	H	H	B	B	H	H	H	A	H	H	H	A	H	B	H	A	A	B	H	H	H	H	A	B	B	H	B	B	H	H	H	A	H	A	H	A	A	H	B	H	H	H	A	H
chr2A	120722528		chr2A	88.61	4009252-28	H	H	B	H	H	H	H	A	H	H	H	A	H	B	H	A	A	B	H	H	H	H	A	B	B	H	B	B	H	H	H	A	H	A	H	A	A	H	B	H	H	H	A	H
chr2A	143209404		chr2A	91.63	1063031-8	H	H	H	H	H	H	A	A	H	H	H	A	H	B	H	A	A	B	H	H	H	H	A	B	B	H	B	B	B	H	H	A	H	A	H	A	A	H	B	H	H	H	A	B
chr2D	136167419		chr2A	92.62	5368388-56	H	H	H	H	H	H	A	A	H	H	H	A	H	B	H	A	A	B	H	H	H	H	A	B	B	H	B	B	B	H	H	A	H	A	H	A	A	H	B	H	H	H	A	B
chr2A	182889512		chr2A	94.62	979169-20	H	H	H	H	H	H	A	A	H	H	H	A	H	B	H	A	A	H	H	H	H	H	A	B	B	H	B	H	B	H	H	A	H	A	H	A	A	H	B	H	H	H	A	B
chr2A	185345167		chr2A	94.95	994487-35	H	H	H	H	H	H	A	A	H	H	H	A	H	B	H	A	A	H	H	H	H	H	A	B	B	H	B	H	B	H	H	A	H	H	H	A	A	H	B	H	H	H	A	B
chr2A	423140626		chr2A	101.5	1102008-15	A	A	A	H	A	H	A	H	A	A	A	A	A	B	A	A	A	H	H	H	H	H	A	B	B	H	B	H	B	H	H	H	H	H	H	A	A	H	B	H	H	H	A	B
chr2A	510302235		chr2A	104.53	1073641-54	A	A	A	A	A	H	A	H	A	A	A	A	A	B	A	A	A	H	H	H	H	H	A	B	B	H	B	H	B	H	H	H	H	H	H	A	A	H	H	H	H	H	A	B
chr2A	532041014		chr2A	109.29	1099927-7	H	H	H	A	H	H	A	H	H	B	H	A	H	B	H	A	A	H	H	H	H	H	A	B	B	H	B	H	B	H	H	H	A	H	H	A	A	H	H	H	H	H	A	B
chr2A	569192814		chr2A	112.66	1002659-44	H	H	H	A	H	H	A	H	H	B	H	A	H	B	H	A	A	H	H	A	H	H	A	B	B	H	B	B	B	H	H	H	A	H	H	A	A	H	H	H	H	H	A	B
chr2A	563950254		chr2A	115	5578491-24	H	H	B	A	H	H	A	H	H	B	H	A	H	B	H	A	A	H	H	A	H	H	A	B	B	H	B	B	B	H	H	H	A	H	H	A	A	B	H	H	H	H	A	B
chr2A	557403153		chr2A	115.33	3064474-34	H	H	B	A	H	H	A	H	H	B	H	A	H	B	H	A	A	H	H	A	H	H	A	B	B	H	B	B	B	H	H	H	A	H	H	A	A	B	H	H	H	H	A	B
chr2A	585814477		chr2A	116.66	989756-46	H	H	B	A	H	H	A	H	H	B	H	A	H	B	H	A	A	H	H	A	H	H	A	B	B	H	B	B	B	H	H	H	A	H	H	A	A	B	H	H	H	A	A	B
chr2A	617731107		chr2A	125	1077356-67	H	H	H	A	H	H	A	H	H	B	H	A	H	B	H	A	H	H	B	A	H	H	H	B	B	H	H	B	H	H	H	H	A	H	H	A	A	B	H	H	H	A	A	B
chr2A	624452750		chr2A	125.66	1028748-38	H	H	H	A	H	H	A	H	H	B	H	A	H	B	H	A	H	H	B	A	B	H	H	B	B	H	H	B	H	H	H	H	A	H	H	A	A	B	H	H	H	A	A	B
chr2A	631844012		chr2A	126.99	2269540-13	H	H	H	A	H	H	A	H	H	B	H	A	H	B	H	A	H	H	B	A	B	B	H	B	B	H	H	B	H	H	H	H	A	H	H	A	A	B	H	H	H	A	A	B
chr2A	633235500		chr2A	128.65	5576878-28	H	H	H	A	H	H	A	H	H	B	H	A	H	B	H	A	H	H	B	A	B	H	H	B	B	H	H	B	H	H	H	H	A	H	H	A	A	B	H	H	H	A	A	B
chr2A	642199253		chr2A	129.65	2275961-27	H	H	H	A	H	H	A	H	H	B	H	A	H	B	H	A	H	H	B	A	B	H	H	B	B	H	H	B	H	H	H	H	A	H	H	A	A	B	H	H	H	A	A	H
chr2A	643505249		chr2A	130.64	39655513-62	H	H	H	A	H	H	A	H	H	B	H	A	H	B	H	A	H	H	B	A	B	H	H	B	B	H	H	B	H	H	H	H	A	H	H	A	A	B	H	H	H	A	A	H
chr2A	653421950		chr2A	132.98	1218886-33	H	H	H	A	H	H	A	H	H	B	H	A	H	B	H	A	H	H	H	A	B	H	H	B	B	H	H	B	A	H	H	H	A	H	H	A	A	B	H	H	H	A	A	H
chr2A	667583587		chr2A	133.64	3961373-36	H	H	H	A	H	H	A	H	H	B	H	A	H	B	H	A	H	H	H	A	B	H	H	B	H	H	H	B	A	H	H	H	A	H	H	A	A	B	H	H	H	A	A	H
chr2A	664978722		chr2A	133.97	1150100-6	H	H	H	A	H	H	A	H	H	B	H	A	H	B	H	A	H	H	H	A	B	H	H	B	H	H	H	B	A	H	H	H	A	H	H	A	A	B	H	H	H	A	A	H
chr2A	692725941		chr2A	145.39	1407802-23	A	H	H	A	H	B	A	H	H	B	H	A	H	B	H	A	H	H	A	A	B	H	A	B	H	H	H	B	H	H	B	H	H	H	H	H	A	B	A	A	H	A	H	H
chr2A	694955913		chr2A	147.39	1009386-46	A	B	A	A	H	B	A	H	H	B	H	A	H	B	H	A	H	H	A	A	B	H	A	B	H	H	H	B	H	H	B	H	H	H	H	H	A	B	A	H	H	A	H	H
chr2A	698281086		chr2A	148.38	3034278-8	A	B	A	A	H	B	A	H	H	B	H	A	H	B	H	A	H	H	A	A	B	H	A	B	H	H	H	B	H	H	B	H	H	H	H	H	A	B	A	H	H	A	H	H
chr2A	703400392		chr2A	149.37	3934391-17	A	B	A	A	H	B	A	H	H	B	H	A	H	B	H	A	H	H	A	A	B	H	A	B	H	H	H	B	H	H	B	H	H	H	H	H	A	B	A	H	H	A	H	H
chr2A	705340913		chr2A	150.03	994685-36	A	B	A	A	H	B	A	H	H	B	H	A	H	B	H	A	H	H	A	A	B	H	A	B	H	H	H	B	H	H	B	H	H	H	H	H	A	B	A	H	H	A	H	H
chr2D	568886852	QPm.GZ1-2A	chr2A	153.06	1022408-13	A	B	A	A	H	B	A	H	H	B	H	A	H	B	H	A	A	H	A	A	H	H	A	B	H	H	A	B	H	H	B	H	H	H	H	H	A	B	A	H	H	A	H	H
chr2A	709057120		chr2A	154.05	1101086-26	A	B	A	A	H	B	A	H	H	B	H	A	A	B	H	A	A	H	A	A	H	H	A	B	H	H	A	B	H	H	B	H	H	H	B	H	A	B	A	H	H	A	H	H
chr2A	709730810		chr2A	154.38	3064381-17	A	B	A	A	A	B	A	H	H	B	H	A	A	B	H	A	A	H	A	A	H	H	A	B	H	H	A	B	H	H	B	H	H	H	B	H	A	B	A	H	H	A	H	H
-	-		chr2A	155.37	41420734-12	A	B	A	A	A	B	A	H	H	B	H	A	A	B	H	A	A	H	A	A	H	H	A	B	H	H	A	H	H	H	B	H	H	H	B	H	A	B	A	H	H	A	H	H
chr2A	718881970		chr2A	159.08	7353838-21	A	B	A	A	A	B	A	H	H	B	H	A	A	B	H	H	A	H	A	A	H	H	A	B	H	H	A	H	H	A	B	H	H	H	B	H	A	B	A	H	H	A	H	H
chr2A	719468993		chr2A	160.07	2320120-28	A	B	A	A	A	B	A	H	H	B	H	A	A	B	H	H	A	H	A	A	H	H	A	B	H	H	A	H	H	A	B	H	H	H	B	H	A	B	A	H	H	A	H	H
chr2A	726768477		chr2A	168.77	1092204-54	B	B	A	H	A	B	H	H	H	B	H	A	A	B	H	H	H	A	A	A	H	H	H	B	H	H	A	H	H	A	H	H	H	H	B	H	A	B	A	H	B	H	H	A
					-
chr2B	34889261		chr2B	0	9725032-28	A	A	A	B	A	H	H	H	A	A	A	B	A	A	A	H	H	A	A	H	B	H	H	H	B	H	H	A	H	B	B	H	B	A	B	H	H	B	H	H	A	A	A	A
chr2B	40893976		chr2B	8	1089780-20	H	B	A	B	B	B	H	H	H	B	H	B	A	A	B	H	H	A	A	A	H	H	H	H	B	H	H	A	H	B	B	H	B	A	B	H	H	B	H	H	A	A	A	H
chr2B	44305649		chr2B	8.33	3025782-8	H	B	A	B	B	B	H	H	H	B	H	B	A	A	B	H	H	A	A	A	H	H	H	H	B	H	H	A	H	B	B	H	B	A	B	H	H	B	H	H	A	A	A	H
chr5B	288301007		chr2B	13.86	1030465-44	H	B	A	B	B	B	B	A	H	B	H	B	A	A	B	A	H	A	A	A	H	H	H	H	B	H	H	A	H	B	B	H	B	A	B	H	H	B	H	H	A	A	A	H
chr2B	54545198		chr2B	21.21	3935538-11	H	H	A	B	B	B	B	A	H	H	H	B	A	A	H	H	H	H	A	A	H	H	H	H	B	H	H	A	H	B	B	H	B	A	B	H	H	B	H	H	A	A	A	H
-	-		chr2B	36.85	7916537-15	H	H	A	B	B	B	B	A	H	H	H	H	A	A	H	H	H	H	A	A	H	H	H	H	B	B	H	A	H	B	H	H	B	A	H	H	B	B	B	A	H	A	H	H
chr2B	99767221		chr2B	40.23	2277182-29	H	H	A	B	B	B	B	A	H	H	H	H	A	A	H	H	H	H	A	A	H	H	H	H	B	B	A	A	H	B	H	H	B	A	H	B	B	B	B	A	H	A	H	H
chr2B	105538671		chr2B	42.91	2291631-7	A	A	A	B	A	B	B	A	A	A	A	H	A	A	A	H	H	H	A	A	H	H	H	H	B	B	A	A	H	B	H	H	B	A	H	B	B	B	B	A	H	A	H	H
chr2B	105913278		chr2B	43.57	4991274-25	A	A	A	B	A	H	B	A	A	A	A	H	A	A	A	H	H	H	A	A	H	H	H	H	B	B	A	A	H	B	H	H	B	A	H	B	B	B	B	A	H	A	H	H
chr2B	132332283		chr2B	50.84	1112893-14	H	H	A	B	B	H	B	A	H	H	H	H	A	A	H	H	H	H	A	A	H	H	H	H	B	B	A	A	B	B	A	H	B	A	H	B	B	B	H	A	H	A	H	H
chr2B	141156092		chr2B	51.17	1234254-25	H	H	A	B	B	H	B	A	H	H	H	H	A	A	H	H	H	H	A	A	H	H	H	H	B	B	A	A	B	B	A	H	B	A	H	B	B	B	H	A	H	A	H	H
chr2B	181119128		chr2B	61.43	12774324-58	H	H	A	B	B	H	B	H	H	A	H	H	A	A	H	H	H	H	A	A	H	A	B	H	B	B	A	A	H	B	A	A	B	A	H	B	B	B	A	A	A	A	H	H
chr2B	184512330		chr2B	62.09	3064879-27	H	H	A	B	B	H	B	H	H	A	H	B	A	A	H	H	H	H	A	A	H	A	B	H	B	B	A	A	H	B	A	A	B	A	H	B	B	B	A	A	A	A	H	H
chr2B	169867566		chr2B	65.8	1096854-44	A	A	A	B	A	H	B	H	A	A	A	H	A	A	A	H	H	H	A	A	H	A	B	H	B	B	A	A	H	B	A	A	B	A	H	B	B	B	H	A	A	A	H	H
chr2B	445251666		chr2B	74.87	7340814-55	A	A	A	H	A	A	B	H	A	A	A	B	A	A	A	H	H	H	A	H	B	A	H	H	B	B	A	H	H	B	A	A	H	A	H	H	B	B	A	A	A	A	H	H
chr2B	452396085		chr2B	81.04	1093960-52	H	B	A	B	B	A	B	B	B	A	H	B	A	A	H	H	H	H	A	H	B	A	H	H	B	B	A	H	H	B	A	A	H	A	H	H	B	B	A	A	A	A	H	H
chr2B	453044813		chr2B	81.37	4910302-28	H	B	A	B	B	A	B	B	B	A	H	B	A	A	H	H	H	H	A	H	B	A	H	H	B	B	A	H	H	B	A	H	H	A	H	H	B	B	A	A	A	A	H	H
-	-		chr2B	86.47	5577871-11	A	B	A	B	B	A	B	B	B	A	H	B	A	A	B	B	H	H	A	H	B	A	H	H	B	H	A	H	H	B	A	H	H	A	H	H	B	B	A	A	A	A	H	H
chr2B	518055419		chr2B	87.8	3946717-40	A	B	A	B	B	H	B	B	B	A	H	B	A	A	B	B	H	H	A	H	B	A	H	H	B	H	A	H	H	B	A	H	H	A	H	H	B	B	A	A	A	A	H	H
chr2B	527586814		chr2B	93.96	1770661-39	A	A	A	B	A	A	B	B	A	A	A	B	A	A	A	B	H	H	A	H	B	A	H	H	B	H	A	B	H	B	A	H	H	A	H	H	B	B	A	A	A	A	H	H
chr2B	556596451		chr2B	99.75	4407913-9	A	A	A	B	A	A	B	B	A	A	A	B	A	H	A	B	H	H	A	H	B	A	H	H	B	H	A	B	A	B	A	H	H	A	H	B	B	B	A	A	A	A	H	H
chr2B	588535799		chr2B	103.45	4909469-57	A	A	A	B	A	A	B	B	A	A	A	B	A	H	A	B	H	H	A	H	H	A	H	H	B	A	A	B	A	B	A	H	H	A	A	B	B	B	A	H	A	A	H	H
chr2B	584474302		chr2B	104.11	1154695-67	A	A	A	B	A	A	B	B	A	A	A	B	A	H	A	B	H	H	A	H	B	A	H	H	B	A	A	B	A	B	A	H	H	A	A	B	B	B	A	H	A	A	H	H
chr2B	620194415		chr2B	108.5	1083025-54	A	A	A	B	A	A	B	H	A	A	A	B	A	H	A	B	H	H	A	A	B	A	H	H	B	A	A	B	A	B	A	H	H	H	A	B	B	B	A	H	A	H	H	H
chr2B	617949676		chr2B	109.16	984849-45	A	A	A	B	A	A	B	B	A	A	A	B	A	H	A	B	H	H	A	A	B	A	H	H	B	A	A	B	A	B	A	H	H	H	A	B	B	B	A	H	A	H	H	H
chr2B	634191493		chr2B	113.56	1256282-10	H	B	A	B	B	A	B	B	B	A	H	B	H	H	B	B	H	H	A	A	B	A	H	H	B	A	A	B	A	B	A	H	H	H	A	B	B	H	H	H	A	H	H	H
chr2A	711054796		chr2B	125.73	3025396-7	H	B	A	B	H	A	B	B	B	H	H	B	A	H	B	B	B	A	A	A	B	H	H	H	B	H	H	B	A	B	A	A	B	H	A	H	B	H	H	B	A	H	A	H
-	-		chr2B	126.06	5324039-6	H	B	A	B	H	A	B	B	B	H	H	B	A	H	B	B	B	A	A	A	B	H	H	H	B	H	H	B	A	B	A	A	B	H	A	H	B	H	H	B	A	H	A	H
chr2B	692625889		chr2B	128.06	1092733-26	H	B	H	B	H	A	B	B	B	H	H	B	A	H	B	B	B	A	A	A	B	H	H	H	H	H	H	B	A	B	A	A	B	H	A	H	B	H	H	B	A	H	A	H
chr2B	692112121		chr2B	128.39	2275427-57	H	B	H	B	H	A	B	B	B	H	H	B	A	H	B	B	B	A	A	A	B	H	H	H	H	H	H	B	A	B	A	A	B	H	A	H	B	H	H	B	A	H	A	H
chr2B	717237674		chr2B	136.76	5412116-11	A	A	A	B	A	A	B	B	A	A	A	B	A	H	A	B	B	A	A	A	B	H	H	H	H	H	H	B	A	H	A	A	B	H	A	H	H	A	H	B	A	H	A	H
chr2B	731350619		chr2B	141.85	1019805-8	A	A	A	H	A	A	B	B	A	A	A	B	A	H	A	B	B	A	A	A	B	H	H	H	H	H	H	B	A	H	A	A	B	H	H	H	H	A	H	B	A	B	A	H
chr2B	733964317		chr2B	145.22	3384795-17	A	A	A	A	A	A	B	B	A	A	A	B	A	H	A	B	B	A	H	A	B	H	H	H	H	H	H	B	H	H	A	A	B	H	H	H	H	A	H	B	A	B	A	H
chr2B	739389137		chr2B	146.55	1036128-58	A	A	A	A	A	A	B	B	A	A	A	B	A	H	A	B	B	A	H	A	B	H	H	H	H	H	H	B	H	H	A	A	B	H	H	H	H	A	H	B	A	B	A	H
chr2B	741218737		chr2B	146.88	1169049-29	A	A	A	A	A	A	B	B	A	A	A	B	A	H	A	B	B	A	H	A	B	H	H	H	H	H	H	B	H	H	A	A	B	H	H	H	H	A	H	B	A	B	A	H
chr2A	746935334		chr2B	152.33	3024470-25	A	A	A	A	A	A	B	B	A	A	A	B	A	H	A	B	B	A	H	H	B	H	H	H	H	H	H	B	H	H	A	A	B	H	B	H	H	A	H	B	A	B	A	H
chr2B	752843256		chr2B	152.66	4990352-58	A	-	A	A	A	A	B	B	-	A	A	B	A	H	-	B	B	A	H	H	B	H	H	H	H	H	H	B	H	H	A	A	B	H	B	H	H	A	H	B	A	B	A	H
chr2B	760015871		chr2B	154.7	1022665-25	A	A	A	A	A	A	B	B	A	A	A	B	A	H	A	B	B	A	H	H	B	H	H	H	H	H	H	H	H	H	A	A	B	H	B	H	H	A	H	B	A	B	A	H
-	-		chr2B	155.03	3951119-9	A	A	A	A	A	A	B	B	A	A	A	B	A	H	A	B	B	A	H	H	B	H	H	H	H	H	H	H	H	H	A	A	B	H	B	H	H	A	H	B	A	B	A	H
chr2B	767775157		chr2B	155.69	979087-32	A	H	A	A	A	A	B	B	A	A	A	B	A	H	A	B	B	A	H	H	B	H	H	H	H	H	H	H	H	H	A	A	B	H	B	H	H	A	H	B	A	B	A	H
chr2B	769941841		chr2B	159.4	1240027-64	A	B	A	A	H	A	B	B	B	H	H	B	A	H	B	B	B	A	H	H	B	H	H	H	H	H	H	H	H	H	A	A	B	H	B	H	H	A	H	B	A	B	A	H
chr2B	769262952		chr2B	159.73	1090951-33	A	B	A	A	H	A	B	B	B	H	H	B	A	H	B	B	B	A	H	H	B	H	H	H	H	H	H	H	H	H	A	A	B	H	B	H	H	A	H	B	A	B	A	H
chr2B	781773910		chr2B	173.49	3021536-66	H	B	A	A	H	H	B	B	B	A	H	H	H	A	B	B	B	A	H	H	B	H	H	A	H	A	H	H	H	H	A	A	B	B	B	B	H	A	H	B	A	B	A	B
chr2B	787532973		chr2B	182.2	5411781-24	H	B	A	A	B	H	B	B	B	H	H	H	H	A	H	B	B	A	H	H	B	H	H	A	H	A	A	H	H	H	A	A	H	B	B	B	H	A	H	B	H	B	H	B
chr2A	768306423		chr2B	188.73	1767912-7	H	B	A	A	B	H	H	B	B	B	H	H	H	A	H	B	B	A	B	H	B	H	H	H	H	A	A	B	H	H	A	A	H	B	B	B	H	A	H	B	H	B	H	B
					-
chr3A	18172068		chr3A	0	982027-59	A	H	H	A	B	B	H	B	B	H	H	H	H	B	B	H	A	A	A	B	B	B	A	A	A	A	A	A	H	H	B	H	H	H	H	H	H	B	H	B	H	A	H	A
chrUn	32401580		chr3A	0.33	1039070-41	A	H	H	A	B	B	H	B	B	H	H	H	H	B	B	H	A	A	A	B	B	B	A	A	A	A	A	A	H	H	B	H	H	H	H	H	H	B	H	B	H	A	H	A
-	-		chr3A	3.01	3025190-6	A	H	H	A	B	B	H	B	B	H	H	H	H	B	B	A	A	A	H	B	B	B	A	A	A	A	A	A	H	H	B	H	H	H	H	H	H	B	H	B	H	A	H	A
chr3A	19975582		chr3A	4.67	1176628-32	A	H	H	A	B	B	H	B	B	H	H	H	H	H	B	A	A	A	H	B	B	B	A	A	A	A	A	A	H	H	B	H	H	H	H	H	H	B	H	B	H	A	H	A
chr3A	22786685		chr3A	5.33	1064972-40	A	H	H	A	B	B	H	B	B	H	H	H	B	H	B	A	A	A	H	B	B	B	A	A	A	A	A	A	H	H	B	H	H	H	H	H	H	B	H	B	H	A	H	A
chr3A	24511306		chr3A	5.66	3024482-23	A	H	H	A	B	B	H	B	B	H	H	H	B	H	B	A	A	A	H	B	B	B	A	A	A	A	A	A	H	H	B	H	H	H	H	H	H	B	H	B	H	A	H	A
chr3A	28463335		chr3A	12.88	1004947-40	A	H	H	A	B	B	H	H	B	H	B	A	B	H	B	A	A	A	H	B	B	B	A	A	A	A	A	A	H	H	H	H	H	A	H	H	H	B	H	H	H	A	H	A
chr3A	36473678		chr3A	17.63	1265178-48	A	H	H	H	B	B	H	H	B	B	H	A	B	H	B	A	A	A	H	B	B	B	A	A	A	A	A	A	H	H	H	H	H	A	H	H	H	B	H	H	H	A	H	H
chr3A	36473612		chr3A	22.38	1104141-54	A	A	A	H	A	B	H	H	A	A	A	A	A	H	A	A	A	A	H	B	B	B	A	A	A	A	A	A	H	H	H	H	H	A	H	H	H	B	H	H	H	A	H	H
chr3B	47128955		chr3A	23.04	1167219-10	A	A	A	H	A	B	H	H	A	A	A	A	A	H	A	H	A	A	H	B	B	B	H	A	A	A	A	A	H	H	H	H	H	A	H	H	H	B	H	H	H	A	H	H
chr3A	371534087		chr3A	49.83	1764184-52	A	A	A	H	A	B	H	B	-	-	A	A	A	H	A	A	H	A	H	B	H	B	H	H	H	H	H	A	H	A	H	B	H	H	H	B	H	H	H	H	H	A	H	H
chr3A	465226272		chr3A	56.8	1865011-13	A	A	A	H	A	B	B	B	A	A	A	A	A	B	A	A	H	A	H	B	B	H	H	H	H	H	A	H	H	A	B	H	H	H	H	B	H	H	H	H	H	A	H	H
chr3A	493716395		chr3A	59.14	997846-41	A	A	A	H	A	H	B	B	A	A	A	A	A	B	A	A	H	A	H	H	B	A	H	H	H	H	A	H	H	A	B	B	H	H	H	B	H	H	H	H	H	A	H	H
chr3A	517095336		chr3A	69.76	980915-66	H	A	A	H	H	H	B	H	B	B	H	A	H	B	H	A	H	A	H	H	B	A	H	A	H	B	H	H	H	A	B	B	H	H	H	B	H	H	H	H	H	A	H	H
chr3A	544969539		chr3A	70.42	1138412-9	H	A	A	H	H	H	B	H	B	B	H	A	H	B	H	A	H	A	H	H	B	A	H	A	H	B	H	H	H	A	B	B	H	H	H	B	H	H	H	H	H	A	H	H
chr3A	542735594		chr3A	71.09	7331554-48	H	A	A	H	H	H	B	H	B	B	H	A	H	B	H	A	H	A	H	H	B	A	H	A	H	B	H	H	H	A	B	B	H	H	H	B	H	H	H	H	H	A	H	H
chr3A	541246418		chr3A	72.08	992437-49	H	A	A	H	H	H	B	H	B	B	H	A	H	B	H	A	H	A	H	H	B	A	H	A	H	B	H	H	H	A	B	B	H	H	H	B	H	H	H	H	H	A	H	H
chr3A	556367938		chr3A	75.45	1118589-15	H	A	A	H	H	H	B	H	B	B	H	A	H	B	A	A	H	A	H	H	B	A	H	A	H	B	B	H	H	A	B	B	H	H	H	B	B	H	H	H	H	A	H	H
-	-		chr3A	76.11	1083292-24	H	A	A	H	H	H	B	H	B	B	H	A	H	B	A	A	H	A	H	H	B	A	H	A	H	B	B	H	H	A	H	B	H	H	H	B	B	H	H	H	H	A	H	H
chr3A	570114845		chr3A	78.11	1090173-19	H	A	A	H	H	H	B	H	B	B	H	A	H	H	A	A	H	A	H	H	B	A	H	A	H	B	B	H	H	A	H	B	H	H	H	B	H	H	H	H	H	A	H	H
chr3A	595935042		chr3A	86.51	1085203-36	H	A	A	H	B	A	H	H	B	B	H	A	B	H	A	A	A	H	H	H	B	A	H	A	H	B	B	H	H	A	H	B	H	H	A	B	H	H	H	H	H	A	H	H
chr3A	597163605		chr3A	87.17	1861575-19	H	A	A	H	B	A	H	H	B	B	H	A	B	H	A	A	A	H	H	H	B	A	H	A	H	B	B	H	H	A	H	B	H	H	A	B	H	H	H	H	H	A	H	H
chr3A	606435100		chr3A	92.29	3023885-27	H	A	A	H	B	A	H	H	B	B	H	A	B	H	A	H	A	H	H	H	B	A	H	A	H	B	B	H	H	A	H	B	H	H	A	B	H	B	H	H	H	H	H	H
chr3A	613394272		chr3A	97.06	2278010-28	H	A	A	H	B	A	H	H	H	B	H	A	B	H	A	H	A	H	H	A	B	A	H	H	H	B	B	H	H	A	H	B	H	H	A	B	H	B	A	H	H	H	H	H
chr3D	474614946		chr3A	97.72	5411854-19	H	A	A	H	B	A	H	H	H	B	H	A	B	H	A	H	A	H	H	A	B	A	H	H	H	B	B	H	H	A	H	B	H	H	A	B	H	B	A	H	H	H	H	H
chr3A	640750099		chr3A	108.01	983670-26	H	A	A	H	B	A	H	H	H	B	H	A	B	H	A	H	A	B	H	A	H	A	H	H	H	B	B	A	H	A	A	H	A	H	A	B	H	B	A	H	B	A	H	B
chr3A	645635796		chr3A	110.02	1099231-6	H	A	A	H	B	H	H	H	H	B	H	A	B	H	A	H	A	B	H	A	H	A	H	H	H	B	B	A	H	A	A	H	A	H	A	B	H	B	A	H	B	A	H	B
chr3A	647473454		chr3A	113.38	1102819-9	A	A	A	H	A	H	H	H	A	A	A	A	A	H	A	H	A	B	H	A	H	A	H	H	H	B	B	A	H	A	A	H	A	H	A	B	H	B	A	H	B	A	H	B
chr3A	648020574		chr3A	113.71	2277537-17	A	A	A	H	A	H	H	H	A	A	A	A	A	H	A	H	A	B	H	A	H	A	H	H	H	B	B	A	H	A	A	H	A	H	A	B	H	B	A	H	B	A	H	B
chr3A	662913097		chr3A	122.83	1077152-37	H	H	A	H	B	A	H	H	H	B	H	A	B	H	A	B	A	B	H	A	H	A	H	H	H	H	B	A	B	A	A	H	A	H	A	H	H	B	A	H	B	A	A	B
chr3A	667794557		chr3A	124.16	1210159-12	H	H	A	H	B	A	H	H	H	B	H	H	B	H	A	B	A	B	H	A	H	A	H	H	H	H	B	A	B	A	A	H	A	H	A	H	H	B	A	H	B	A	A	B
chr3A	672550865		chr3A	125.15	7339480-43	H	H	A	H	B	A	H	H	H	B	H	H	B	H	A	B	A	B	H	A	H	A	H	H	H	H	B	A	B	A	A	H	A	H	A	H	H	B	A	H	B	A	A	B
chr3A	680932804		chr3A	128.52	2276382-51	H	H	A	A	B	A	H	H	H	B	H	H	B	H	A	B	A	B	H	A	H	A	H	H	H	H	B	A	B	A	A	H	A	H	A	H	H	B	A	H	B	A	A	B
chr3A	690747480		chr3A	133.27	1002271-11	H	H	A	A	B	A	H	H	H	B	H	H	B	H	A	B	A	B	H	A	H	A	H	H	H	H	B	A	B	A	A	H	A	H	A	H	H	B	A	H	B	A	A	B
chr3A	690079711		chr3A	133.6	7333436-34	H	H	A	A	B	A	H	H	H	B	H	H	B	H	A	B	A	B	H	A	H	A	H	H	H	H	B	A	B	A	A	H	A	H	A	H	H	B	A	H	B	A	A	B
chr3A	699769583		chr3A	142.3	7331617-52	A	H	A	A	B	A	H	H	A	B	H	H	B	H	A	H	A	B	A	A	H	A	H	H	H	H	B	H	B	A	A	B	H	H	A	H	H	B	A	A	B	A	A	B
chr3A	704361974		chr3A	144.64	1207869-37	A	H	A	A	B	A	H	H	H	B	H	H	B	H	A	H	H	B	A	H	H	A	H	H	H	H	B	H	B	A	A	B	H	H	A	H	H	B	A	A	B	A	A	B
chr6A	182482208		chr3A	161.85	1123524-11	A	H	A	A	A	A	B	B	H	B	H	H	B	H	A	H	B	B	A	H	H	A	H	H	B	B	B	B	H	A	A	B	H	H	A	H	H	B	A	A	B	H	H	H
chr3B	783289011		chr3A	162.84	1267664-13	A	H	A	A	A	A	B	B	H	B	H	H	B	H	A	H	B	B	A	H	H	A	H	H	B	B	B	B	H	A	A	B	H	H	A	H	H	B	A	A	B	H	H	H
-	-		chr3A	165.52	3948056-5	A	H	A	A	A	A	B	B	H	B	H	H	B	H	A	H	B	B	A	H	H	A	H	H	B	B	B	B	H	A	A	B	H	H	A	H	H	B	H	A	B	H	H	H
chr3A	719644958		chr3A	167.18	1104317-24	A	H	A	A	A	A	B	B	H	B	H	H	B	H	A	H	B	B	A	H	H	A	H	B	B	B	B	H	H	A	A	B	H	H	A	B	H	B	H	A	B	H	H	H
chr3A	726993854		chr3A	174.43	1102287-54	A	A	A	A	A	A	B	B	A	A	A	H	A	H	A	H	B	B	A	A	H	A	H	B	B	B	H	B	H	A	A	B	H	H	A	B	H	B	H	A	B	H	H	H
-	-		chr3A	176.77	4008720-11	A	A	H	A	A	A	B	B	B	H	H	H	B	H	A	H	B	B	A	A	H	A	H	B	B	B	H	B	H	A	A	B	H	H	A	B	H	B	H	A	B	H	H	H
-	-		chr3A	184.04	7339812-15	A	H	H	A	H	A	B	B	B	H	H	H	B	H	A	H	B	B	A	A	H	A	H	H	B	B	H	B	H	A	A	B	H	H	A	B	B	B	H	A	B	H	H	H
-	-		chr3A	192.81	7342248-23	A	H	A	A	H	A	B	H	B	H	H	H	B	H	A	H	B	B	A	A	H	H	H	H	B	B	H	B	B	A	H	H	H	H	A	H	B	B	H	A	B	H	H	H
chr3D	608206935		chr3A	193.14	7343509-14	A	H	A	A	H	A	B	H	B	H	H	H	B	H	A	H	B	B	A	A	H	H	H	H	B	B	H	B	B	A	H	H	H	H	A	H	B	B	H	A	B	H	H	H
					-
chr3B	17770144		chr3B	0	1122286-67	A	A	A	H	A	B	A	B	A	A	A	B	A	H	A	B	H	H	B	H	A	H	H	H	A	A	B	A	H	H	B	H	B	H	A	A	H	B	H	B	H	B	H	H
chr3B	17974227		chr3B	0.33	4411981-43	A	A	A	H	A	B	A	B	A	A	A	B	A	H	A	B	H	H	B	H	A	H	H	H	A	A	B	A	H	H	B	H	B	H	A	A	H	B	H	B	H	B	H	H
chr3D	13190796		chr3B	1.32	1023733-43	A	A	A	H	A	B	A	B	A	A	A	B	A	H	A	B	H	H	B	H	A	H	H	H	A	A	B	A	H	H	H	H	B	H	H	A	H	B	H	B	H	B	H	H
chr3B	20999249		chr3B	5.04	985245-35	A	A	A	H	A	B	A	B	A	A	A	B	A	H	A	B	A	H	B	B	A	H	H	H	A	A	B	A	H	H	H	H	B	H	H	A	H	B	H	B	H	B	H	H
chr3B	23684392		chr3B	11.93	2256733-38	A	A	H	H	H	B	A	B	B	B	B	B	B	H	A	B	A	H	B	B	A	H	H	H	A	A	B	A	H	H	H	H	B	H	H	A	H	B	H	B	H	B	B	H
chr3B	22917259		chr3B	12.26	1104851-20	A	A	H	H	H	B	A	B	B	B	B	B	B	H	H	B	A	H	B	B	A	H	H	H	A	A	B	A	H	H	H	H	B	H	H	A	H	B	H	B	H	B	B	H
chr3B	23919390		chr3B	13.59	3026492-27	A	A	H	H	H	B	A	B	B	B	B	B	B	H	H	B	A	H	B	B	A	H	H	H	A	A	B	A	H	H	H	H	B	H	H	A	H	B	H	B	H	B	B	H
chr3B	26451492		chr3B	14.58	3934055-6	A	A	H	H	H	B	A	B	B	B	B	B	B	H	H	B	A	H	H	B	A	H	H	H	A	A	B	A	H	H	H	H	B	H	H	A	H	B	H	B	H	B	B	H
chrUn	314375757		chr3B	20.03	4394657-11	A	A	B	H	H	B	A	B	B	B	H	B	B	H	H	H	A	H	H	B	A	H	H	B	A	A	B	A	H	H	H	H	B	H	H	A	B	B	H	B	B	B	B	H
chr3B	42141024		chr3B	23.05	1138396-25	A	A	B	H	H	B	H	B	B	H	H	B	B	H	H	H	A	H	B	B	A	H	H	B	A	A	B	A	A	H	H	H	B	H	H	A	B	B	H	B	H	B	B	H
chrUn	38671453		chr3B	28.84	989881-10	A	H	B	H	H	B	H	B	B	H	H	B	B	H	H	H	H	H	B	B	A	H	H	B	A	A	B	A	A	A	H	H	B	H	H	H	B	B	H	B	H	B	B	H
chr3B	54304982		chr3B	32.21	1217224-42	A	H	B	B	H	B	H	B	B	H	H	B	B	H	H	H	H	H	B	H	H	H	H	B	A	A	B	A	A	A	H	H	B	H	H	H	B	B	H	B	H	B	H	B
chr3B	64584496		chr3B	36.26	5971540-6	A	H	B	B	H	B	H	H	B	H	H	B	B	H	H	H	H	H	B	H	A	H	H	H	A	A	B	A	A	A	H	H	B	A	H	H	B	B	H	B	H	B	H	B
chr3B	139507975		chr3B	48	4909608-6	A	H	B	H	H	B	B	H	B	H	H	B	B	A	H	B	H	H	B	H	A	B	H	H	A	A	B	A	A	A	H	H	B	A	H	H	B	B	H	B	H	B	H	B
chr3B	160796876		chr3B	50.34	1021421-41	A	H	B	H	H	B	B	H	B	H	H	B	B	A	H	B	H	H	B	A	A	B	H	H	A	A	B	A	A	A	H	H	B	A	H	H	B	B	A	B	H	B	A	B
chr3B	175756353		chr3B	51.67	1218554-9	A	H	B	H	H	B	B	H	B	H	H	B	B	A	H	B	H	H	B	A	A	B	H	H	A	A	B	A	A	A	H	A	B	A	H	H	B	B	A	B	H	B	A	B
chr3B	183514671		chr3B	52	1106119-27	A	H	B	H	H	B	B	H	B	H	H	B	B	A	H	B	H	H	B	A	A	B	H	H	A	A	B	A	A	A	H	A	B	A	H	H	B	B	A	B	H	B	A	B
chr3B	312195424		chr3B	55.38	981225-51	A	H	B	A	H	B	B	H	B	H	H	B	B	-	H	B	B	H	B	A	A	B	H	H	A	A	B	A	A	A	H	A	B	A	H	H	B	B	A	B	H	B	A	B
chr3B	422916679		chr3B	58.09	1083901-37	A	H	B	A	H	B	B	H	B	H	H	B	B	H	H	B	H	H	B	A	A	B	H	H	A	A	B	A	A	A	H	A	B	A	H	H	B	B	A	B	H	B	A	B
chr3B	471796158		chr3B	59.75	3021607-13	A	H	B	A	H	H	B	H	B	H	H	B	B	H	H	B	H	H	B	A	A	B	H	H	A	A	B	A	A	A	H	A	B	A	H	H	B	B	A	B	H	B	A	B
chr3D	373832783		chr3B	62.77	1233809-10	A	H	B	A	H	H	B	H	B	H	H	B	B	H	H	B	H	H	B	A	A	B	H	A	A	A	B	A	A	A	H	A	B	A	H	H	B	B	A	B	H	B	A	B
chr3B	492199918		chr3B	64.77	3064863-53	A	H	B	A	H	H	B	H	B	H	H	B	B	H	H	B	H	H	B	A	A	B	H	A	A	A	B	A	A	A	H	A	B	A	H	H	B	B	A	B	H	B	A	B
chr3B	498360241		chr3B	65.43	3030152-16	A	H	B	A	H	H	B	H	B	H	H	B	B	H	H	B	H	H	B	A	A	B	H	H	A	A	B	A	A	A	H	A	B	A	H	H	B	B	A	B	H	B	A	B
chr3B	502922538		chr3B	66.76	1049442-16	A	H	B	A	H	H	B	H	B	H	H	B	B	H	H	B	H	H	B	A	A	B	H	H	A	A	B	A	A	A	H	A	B	A	H	H	B	B	A	B	H	B	A	B
chr3B	505287031		chr3B	71.17	1125206-65	A	A	A	A	A	H	B	H	A	A	A	B	A	H	A	B	H	H	B	A	A	B	H	H	A	A	B	A	A	A	H	A	B	A	H	H	B	B	A	B	H	B	A	B
chr3B	566830700		chr3B	78.42	1096997-10	A	A	A	A	A	H	B	H	A	A	A	B	A	A	A	B	H	H	B	A	A	B	H	B	A	A	B	H	A	A	H	A	B	A	H	H	B	B	A	B	H	B	A	H
chr3B	581268420		chr3B	80.12	7336179-63	A	A	A	A	A	H	B	H	-	A	-	B	-	A	A	B	H	H	B	A	A	B	H	B	A	A	B	H	A	A	H	A	B	A	H	H	B	B	A	B	H	B	A	H
chr3B	604271039		chr3B	83.56	1238228-57	A	A	A	A	A	H	B	H	A	A	A	B	A	A	A	B	H	H	B	A	A	B	H	B	A	A	B	H	A	A	H	A	B	A	H	B	B	B	A	B	H	B	A	H
chr3B	612361480		chr3B	87.96	1055948-23	H	H	H	A	H	H	B	H	B	H	B	B	B	A	H	B	H	H	B	A	A	B	H	B	A	A	B	H	A	A	H	A	B	A	H	B	B	B	A	B	H	B	A	H
chr3B	631436052		chr3B	90.64	1321774-7	H	H	H	A	H	H	B	H	B	A	B	B	B	A	H	B	H	H	B	A	A	B	H	B	A	A	B	H	A	A	H	A	B	A	A	B	B	B	A	B	H	B	A	H
chr3B	680479753		chr3B	111.79	1088702-39	A	A	A	A	A	H	B	H	A	A	A	B	A	A	A	H	H	B	B	A	A	B	H	B	A	A	B	B	A	A	H	A	B	A	A	B	H	H	H	B	H	B	H	H
chr3B	696333012		chr3B	114.13	2281515-24	A	A	A	A	A	H	B	H	A	A	A	B	A	A	A	H	H	B	B	A	A	B	A	B	A	A	B	B	A	A	H	A	B	A	A	B	H	H	H	B	H	B	H	H
chr3B	694784995		chr3B	117.85	1338467-16	A	H	H	A	H	H	B	H	H	H	B	B	B	A	B	H	H	B	B	A	A	B	A	B	A	A	B	B	A	A	H	A	B	A	A	B	H	H	H	B	H	B	H	H
chr3B	697471087		chr3B	118.51	1117727-19	A	H	H	A	H	H	B	H	H	H	B	B	B	A	B	H	H	B	B	A	A	B	A	B	A	A	B	B	A	A	H	A	B	A	A	B	H	H	H	B	H	B	H	H
chr3B	739339401		chr3B	139.32	3064587-15	A	H	H	H	H	H	B	H	H	A	B	B	B	A	B	H	H	B	A	A	A	H	H	H	A	H	H	B	H	A	A	A	B	H	A	H	H	B	A	B	A	H	H	H
chr3B	747622207		chr3B	143.74	1070534-47	A	H	B	H	H	H	H	H	H	A	H	B	B	A	B	H	H	B	A	A	A	H	H	H	A	H	H	B	H	A	A	A	B	H	A	H	H	B	A	B	A	H	H	A
chr3B	751756328		chr3B	144.07	1233106-65	A	H	B	H	H	H	H	H	H	A	H	B	B	A	B	H	H	B	A	A	A	H	H	H	A	H	H	B	H	A	A	A	B	H	A	H	H	B	A	B	A	H	H	A
-	-		chr3B	144.4	7940453-15	A	H	B	H	H	H	H	H	H	A	H	B	B	A	B	H	H	B	A	A	A	H	H	H	A	H	H	B	H	A	A	A	B	H	A	H	H	H	A	B	A	H	H	A
chr3B	753106412		chr3B	145.39	1091925-40	A	B	B	H	H	H	H	H	H	A	H	B	B	A	B	H	H	B	A	A	H	H	H	H	A	H	H	B	H	A	A	A	B	H	A	H	H	H	A	B	A	H	H	A
chr3B	757021160		chr3B	147.73	1018494-34	A	H	B	H	H	H	H	H	H	A	H	B	B	A	B	H	H	B	A	A	H	H	H	H	A	H	H	B	H	A	A	A	B	H	A	A	H	H	A	H	A	H	H	A
chr3B	756667337		chr3B	148.72	7339825-48	A	H	B	H	H	H	H	H	H	A	H	B	B	A	B	H	H	B	A	A	H	H	H	H	A	H	H	B	H	A	A	A	B	H	A	A	H	H	A	H	A	H	H	A
chr3B	760963408		chr3B	154.91	1094174-11	A	H	B	H	H	H	H	H	A	A	H	H	B	A	B	H	H	B	A	A	H	H	H	H	A	H	H	B	H	H	A	A	H	H	A	A	H	H	A	H	A	H	H	H
chr3B	760822429		chr3B	155.24	1105549-60	A	H	B	H	H	H	H	H	A	A	H	H	B	A	B	H	H	B	A	A	H	H	H	H	A	H	H	B	H	H	A	A	H	H	A	A	H	H	A	H	A	H	H	H
chr3B	765004790		chr3B	158.61	1264244-43	A	H	B	H	H	H	H	H	A	A	H	H	B	A	B	H	H	B	A	A	H	H	H	H	A	H	H	B	H	H	A	A	H	H	H	A	H	H	H	H	A	H	B	H
-	-		chr3B	159.97	11863215-9	A	A	-	H	A	H	H	H	A	A	A	H	-	A	-	H	H	B	A	A	H	H	H	H	A	H	H	B	H	H	A	A	H	H	H	A	H	H	H	H	A	H	B	H
chr3B	763055436		chr3B	160.98	1001691-32	A	A	A	H	A	H	H	H	A	A	A	H	A	A	A	H	H	B	A	A	H	H	H	H	A	H	H	B	H	H	A	A	H	H	H	A	H	H	H	H	A	H	B	H
chr3B	771253515		chr3B	166.46	4993527-16	A	A	A	H	A	H	H	H	A	A	A	H	A	A	A	H	H	B	A	A	H	H	H	H	A	H	H	B	H	H	A	A	H	H	H	H	H	H	H	H	H	B	B	H
chr3B	773526329		chr3B	169.14	991025-56	A	A	A	H	A	H	H	H	A	A	A	H	A	A	A	H	H	B	A	H	H	H	H	H	A	H	H	B	H	H	A	A	H	H	H	H	H	H	H	H	H	B	H	H
chr3B	790523750		chr3B	182.95	1124666-9	A	A	A	H	A	A	A	H	A	A	A	H	A	A	A	A	H	B	H	H	B	A	B	H	H	H	A	B	H	B	A	A	H	H	H	H	H	B	B	A	H	B	H	H
chr3B	787810930		chr3B	184.28	1039960-15	A	A	A	H	A	A	A	H	A	A	A	H	A	A	A	A	H	B	H	H	B	A	B	H	H	H	A	B	H	B	A	A	H	H	H	H	H	B	B	A	H	B	H	H
chr3D	589862922		chr3B	184.61	1283262-66	A	A	A	H	A	A	A	H	A	A	A	H	A	A	A	A	H	B	H	H	B	A	B	H	H	H	A	B	H	B	A	A	H	H	H	H	H	B	B	A	H	B	H	H
-	-		chr3B	192.96	5580445-7	A	A	A	H	A	A	A	H	A	A	A	H	A	A	A	A	H	B	H	H	B	A	B	H	H	H	A	B	B	B	A	A	H	H	A	H	H	B	B	A	B	B	H	H
chr3B	802901851		chr3B	198.77	1041663-49	H	A	B	H	B	A	A	H	B	B	A	H	B	A	H	A	H	B	H	H	H	A	B	H	B	H	A	B	B	B	A	A	H	H	A	H	H	B	B	A	B	B	H	H
-	-		chr3B	199.1	1381722-11	H	A	B	H	B	A	A	H	B	B	A	H	B	A	H	A	H	B	H	H	H	A	B	H	B	H	A	B	B	B	A	A	H	H	A	H	H	B	B	A	B	B	H	H
chr3B	805118221		chr3B	203.16	13590743-30	A	A	A	H	A	A	A	H	A	A	A	H	A	A	A	A	H	B	H	H	H	A	B	H	B	H	A	B	B	B	A	A	H	H	A	H	H	B	B	A	B	B	H	H
chr3A	737685363		chr3B	215.74	1383267-61	A	A	A	H	A	H	A	H	A	A	A	B	A	A	A	A	H	H	H	H	H	A	H	H	B	A	A	B	B	B	A	A	H	H	A	H	H	B	H	A	H	B	H	H
chr3B	817331152		chr3B	218.08	991697-57	A	A	A	H	A	H	A	H	A	A	A	B	A	A	A	A	H	H	H	H	H	A	H	H	B	A	A	B	B	B	A	A	H	H	A	H	H	B	H	A	H	H	H	H
chr3B	827864569		chr3B	218.41	1033938-26	A	A	A	H	A	H	A	H	A	A	A	B	A	A	A	A	H	H	H	H	H	A	H	H	B	A	A	B	B	B	A	A	H	H	A	H	H	B	H	A	H	H	H	H
-	-		chr3B	219.75	5410791-20	A	A	A	H	A	H	A	H	A	A	A	B	A	A	A	A	A	H	H	H	H	A	H	H	B	A	A	B	B	B	A	A	H	H	A	H	H	B	H	A	H	H	H	H
-	-		chr3B	222.11	1767140-9	A	A	A	B	A	H	A	B	A	A	A	B	A	A	A	A	A	H	H	B	H	A	H	H	B	A	A	B	B	B	A	A	H	H	A	H	H	B	H	A	H	H	H	H
					-
chr4A	612532237		chr4A	0	5579771-30	A	A	A	H	A	H	H	B	A	A	A	A	A	H	A	A	H	H	A	B	A	H	A	B	H	B	B	H	A	B	A	H	H	B	B	H	B	H	B	B	A	H	B	B
chr4A	616836743		chr4A	9.43	1863523-66	H	B	A	H	H	H	A	B	A	B	H	A	H	H	H	A	H	H	H	B	A	H	A	B	A	B	B	H	A	B	A	H	H	B	B	H	B	H	B	B	A	H	B	B
chr4A	617493377		chr4A	12.45	2257011-28	H	B	H	H	H	H	A	B	A	B	H	A	H	H	H	A	H	H	H	B	A	H	A	B	A	B	H	H	A	B	A	H	H	B	H	H	B	H	B	B	H	H	B	B
chr4A	617955104		chr4A	13.78	3944671-10	H	B	H	H	H	H	A	B	A	B	H	A	H	H	H	A	H	H	H	B	A	H	A	B	A	B	H	H	A	B	A	H	H	B	H	H	B	H	B	B	H	H	B	B
-	-		chr4A	17.5	1089707-61	H	B	H	H	H	H	A	B	A	B	H	A	H	H	H	A	H	H	H	B	A	H	A	B	A	B	H	H	H	B	A	H	H	B	H	H	B	H	B	B	H	H	B	B
chr4A	618895925		chr4A	22.96	42781045-41	H	B	H	H	H	H	A	B	A	B	H	A	H	H	H	A	H	B	A	B	A	H	A	B	A	B	H	B	H	B	A	H	H	B	H	H	B	H	B	B	H	H	B	B
chr5B	690323784		chr4A	25.3	1099697-61	H	B	H	H	H	H	A	B	A	B	H	A	H	H	H	A	H	B	A	B	A	H	A	B	A	B	H	H	H	B	A	H	H	B	H	H	B	H	B	B	H	H	B	B
chr4A	624226818		chr4A	27.31	1107252-21	H	B	H	H	H	H	A	B	A	B	H	A	H	H	H	A	H	B	A	B	A	H	A	B	A	B	H	H	H	B	A	H	H	B	H	H	H	H	B	B	H	H	B	B
chr4A	625073850		chr4A	28.3	1067040-15	H	B	H	H	H	H	A	B	A	B	H	A	H	H	H	A	H	B	A	B	A	H	A	B	A	B	H	H	H	B	A	H	H	B	H	H	H	H	H	B	H	H	B	B
chr4A	629358273		chr4A	33.4	4008469-23	H	B	H	H	H	H	A	H	A	B	H	A	H	H	H	A	H	B	A	B	A	H	A	B	A	B	H	H	H	B	H	H	H	B	H	H	H	H	H	B	H	H	B	B
chr4A	629486754		chr4A	34.39	4910560-55	H	B	H	H	H	H	A	H	A	B	H	A	H	H	H	A	H	B	A	B	A	H	A	B	A	B	H	H	H	B	H	H	H	B	H	H	H	H	H	B	H	H	B	B
chr4A	637896749		chr4A	37.76	1768872-10	H	B	H	H	H	H	A	H	A	B	H	A	H	H	H	A	H	B	A	B	A	H	A	B	A	B	H	B	H	B	H	H	H	B	H	H	H	H	H	B	H	H	B	B
chr4A	678817925		chr4A	46.91	2297299-33	H	B	H	H	H	H	A	H	A	B	H	A	H	H	A	A	B	B	A	B	A	H	A	B	A	B	A	B	H	B	H	A	H	H	H	B	H	B	A	B	A	H	B	B
chr4A	675131952		chr4A	51.34	3026572-30	H	B	H	H	H	H	A	H	A	B	H	A	H	H	A	H	B	H	A	B	A	H	A	B	A	B	A	B	H	B	H	H	H	H	H	B	H	B	A	B	H	H	B	B
chr4A	674760311		chr4A	51.67	3956749-15	H	B	A	H	H	H	A	H	A	B	H	A	H	H	A	H	B	H	A	B	A	H	A	B	A	B	A	B	H	B	H	H	H	H	H	B	H	B	A	B	H	H	B	B
chr4A	671928287		chr4A	52.33	3021636-16	H	B	A	H	H	H	A	H	A	B	H	A	H	H	A	H	B	H	A	B	A	H	A	B	A	B	A	B	H	B	H	H	H	H	H	B	H	B	A	B	H	H	B	B
chr4A	664208944		chr4A	61.43	3024801-18	A	A	A	H	A	H	A	H	A	A	A	A	A	A	A	H	B	H	A	B	A	H	A	H	A	B	A	B	B	H	H	H	H	H	H	B	H	B	H	B	H	H	H	B
chr4A	660691619		chr4A	64.45	1203395-21	A	A	A	H	A	H	A	H	A	A	A	A	A	H	A	H	B	H	A	H	A	B	A	B	A	B	A	B	B	H	H	H	H	H	H	H	H	B	H	B	H	A	H	B
chr4A	655764585		chr4A	65.46	2285530-53	A	-	A	H	-	H	A	H	A	-	A	A	A	H	A	H	B	H	A	H	H	B	A	B	A	B	A	B	B	H	H	H	H	H	H	H	H	B	H	B	H	A	H	B
chr4A	657492476		chr4A	66.82	1125647-45	A	B	A	H	B	H	A	H	A	B	H	A	H	H	H	H	B	H	A	H	H	B	A	B	A	B	A	B	B	H	B	H	H	H	H	H	H	B	H	B	H	A	H	B
chr4A	651343755		chr4A	68.48	1122188-38	H	B	A	H	B	H	A	H	A	B	H	A	H	H	H	H	B	H	A	H	H	B	A	B	A	B	A	B	B	H	H	H	H	H	H	H	H	B	H	B	H	A	H	B
chr4A	650666764		chr4A	69.47	3022829-35	H	B	A	H	B	H	A	H	A	B	H	A	H	H	H	H	B	H	A	H	H	B	A	B	A	B	A	B	B	H	H	H	H	H	H	H	H	B	H	B	H	A	H	B
chr4A	687470588		chr4A	80.56	1131817-13	B	B	A	H	B	H	A	A	A	B	H	A	B	H	H	H	H	H	A	H	H	B	H	B	A	H	A	H	B	H	H	H	H	H	H	H	H	B	H	B	H	H	B	B
chr7A	35766221		chr4A	81.55	1718502-19	B	B	A	H	B	H	A	A	A	B	H	A	B	H	H	H	H	H	A	H	H	B	H	B	A	H	A	H	H	H	H	H	H	H	H	H	H	B	H	B	H	H	B	B
chr4A	688098490		chr4A	81.88	1124105-55	B	B	A	H	B	H	A	A	A	B	H	A	B	H	H	H	H	H	A	H	H	B	H	B	A	H	A	H	H	H	H	H	H	H	H	H	H	B	H	B	H	H	B	B
chr4A	698454008		chr4A	90.6	1079309-42	-	-	A	H	A	H	A	A	A	-	A	A	-	H	-	B	H	A	A	H	H	B	H	B	H	H	A	H	H	H	H	H	H	H	H	H	H	H	H	B	H	H	B	B
chr4A	702336610		chr4A	93.02	1689127-48	-	-	A	H	A	H	H	A	A	-	A	A	-	H	-	B	H	A	A	H	H	B	H	B	H	H	A	H	H	H	H	H	H	H	H	H	H	H	H	B	H	H	H	B
chr4A	709851704		chr4A	96.16	2259650-29	A	A	A	H	A	H	H	H	A	A	A	A	A	H	A	B	H	H	A	H	H	B	H	B	H	H	A	H	H	H	H	H	H	H	H	H	H	H	B	B	H	H	H	B
chr4A	709203253		chr4A	97.49	2294632-23	A	A	A	H	A	H	H	H	A	A	A	A	A	H	A	B	B	H	A	H	H	B	H	B	H	H	A	B	H	H	H	H	H	H	H	H	H	H	B	B	H	H	H	B
chr4A	704807590		chr4A	99.2	4329414-44	-	A	A	H	A	H	H	H	A	-	A	A	-	H	-	B	H	H	A	H	H	B	H	B	H	H	A	H	H	H	H	H	H	H	H	H	H	H	H	B	H	H	H	B
-	-		chr4A	101.26	1022435-26	B	H	A	H	H	H	H	H	H	B	H	A	B	H	B	B	H	H	A	H	H	B	H	B	H	H	A	H	H	H	H	H	H	H	H	H	H	H	B	B	H	H	H	B
chr4A	724234107		chr4A	108.55	3024605-24	B	H	A	H	H	H	B	H	H	H	A	A	H	H	H	H	H	H	A	H	H	B	H	B	H	H	A	H	H	H	H	H	H	H	H	H	H	H	H	B	H	H	H	B
chr4A	730004142		chr4A	113.68	3534027-6	H	H	A	H	H	H	B	H	H	H	A	A	H	H	H	H	H	H	A	H	B	B	H	B	H	H	A	H	H	H	H	H	H	H	B	H	H	H	H	B	H	H	H	B
					-
chr4B	386491480		chr4B	0	1061937-48	A	A	A	B	A	H	B	A	A	A	A	H	A	B	A	H	B	B	H	A	A	H	A	H	A	H	B	A	H	H	H	H	H	B	B	B	H	A	A	A	H	B	H	A
-	-		chr4B	0.99	5324117-7	A	A	A	B	A	H	B	A	A	A	A	H	A	B	A	H	B	B	H	A	A	H	A	H	A	H	B	A	H	H	H	H	H	B	B	B	H	A	A	A	H	B	H	A
chr4D	63572816		chr4B	2.99	7341916-22	H	A	H	B	H	H	B	A	A	A	B	H	H	B	A	H	B	B	H	A	A	H	A	H	A	H	B	A	H	H	H	H	H	B	B	B	H	A	A	A	H	B	H	A
chr4B	428697067		chr4B	7.03	1058091-6	H	A	H	B	H	H	B	A	A	A	B	H	H	B	A	H	B	B	H	A	A	H	A	H	A	A	B	A	H	H	H	H	H	B	B	B	H	A	A	A	B	B	H	A
chr4B	487280678		chr4B	12.11	2277210-63	B	A	H	B	H	H	B	H	A	A	B	B	B	B	A	H	B	B	H	A	A	B	A	H	A	A	B	A	H	H	H	H	H	B	B	B	H	A	H	A	B	B	H	A
chr4B	495355339		chr4B	12.44	23889673-45	B	A	H	B	H	H	B	H	A	A	B	B	B	B	A	H	B	B	H	A	A	B	A	H	A	A	B	A	H	H	H	H	H	B	B	B	H	A	H	A	B	B	H	A
chr4B	516953545		chr4B	16.49	5411379-59	A	A	A	B	A	H	B	H	A	A	A	H	A	B	A	H	B	B	H	A	A	B	A	H	A	A	B	A	H	H	H	H	H	B	B	B	H	A	H	A	B	B	H	A
chr4B	526967219		chr4B	20.53	3028936-26	A	A	A	B	A	H	B	H	A	A	A	H	A	B	A	A	B	B	H	A	A	B	A	H	A	A	H	H	H	B	H	H	H	B	B	B	H	H	H	A	B	B	H	A
chr4A	16246944		chr4B	25.97	1766880-49	A	A	A	B	A	H	B	H	A	A	A	H	A	B	A	A	H	B	H	A	A	B	A	H	A	A	H	B	A	B	H	H	H	B	B	B	H	H	H	A	B	B	H	A
chr4D	468862327		chr4B	35.03	1009849-10	B	A	H	B	H	H	B	A	A	H	B	A	B	B	H	A	H	B	H	A	A	B	A	H	A	A	H	H	A	B	H	H	H	B	B	B	H	H	H	A	H	B	H	A
chr4B	596776011		chr4B	35.69	7343758-11	B	A	H	B	H	H	B	A	A	H	B	A	B	B	H	A	H	B	H	A	A	B	A	H	A	A	H	H	A	B	H	H	H	B	B	B	H	H	H	A	H	B	H	A
-	-		chr4B	38.72	7865040-11	B	A	A	H	H	H	B	A	A	H	B	A	B	B	H	A	H	B	H	A	A	B	A	H	A	A	H	H	A	B	H	H	H	B	B	B	H	H	H	A	H	B	H	A
chr4B	617719169		chr4B	39.71	1119721-20	B	A	A	H	H	H	B	A	A	H	B	A	B	B	H	A	H	B	H	A	A	B	A	H	A	A	H	H	A	B	H	H	H	B	B	B	H	H	H	A	H	B	H	A
chr5A	667201680		chr4B	43.77	1669251-14	B	A	A	H	H	H	B	A	A	H	B	A	B	B	H	A	H	B	H	A	A	B	H	H	A	A	H	B	H	B	H	H	H	B	B	B	H	H	H	A	H	B	H	A
chr4B	627319093		chr4B	47.83	1086665-19	B	A	A	H	H	H	B	A	A	H	B	A	B	B	H	A	H	B	H	A	A	B	H	B	A	A	H	B	H	B	H	A	H	B	B	B	H	H	H	A	H	B	A	A
chr4B	633768887		chr4B	49.49	1088708-43	B	A	A	H	H	H	B	A	A	H	B	A	B	B	H	A	H	B	H	A	A	B	H	B	A	A	H	B	H	B	B	A	H	B	B	B	H	H	H	A	H	B	A	A
chr4B	634460200		chr4B	49.82	3024302-13	B	A	A	H	H	H	B	A	A	H	B	A	B	B	H	A	H	B	H	A	A	B	H	B	A	A	H	B	H	B	B	A	H	B	B	B	H	H	H	A	H	B	A	A
chr4D	497224275		chr4B	51.82	1025815-21	B	A	A	H	H	H	B	A	H	H	B	A	B	B	H	A	H	B	H	A	A	B	H	B	A	A	H	B	H	B	B	A	H	B	B	B	H	H	H	A	H	B	A	A
chr4B	650327858		chr4B	62.03	1236292-5	H	A	A	H	H	H	H	A	H	H	B	H	B	B	H	A	A	B	A	H	B	B	H	B	A	A	A	B	H	B	B	A	B	B	H	B	H	H	H	A	H	B	A	A
chr4B	656492378		chr4B	68.2	12763870-7	H	H	B	H	H	H	H	A	H	H	B	H	B	B	H	A	A	B	A	H	B	B	H	H	A	A	A	B	A	B	B	A	B	B	H	B	H	H	H	A	H	B	A	A
chr4B	664198563		chr4B	81.12	1046089-50	B	H	B	H	H	H	A	A	H	H	B	H	B	B	H	A	H	H	A	H	B	B	H	H	A	A	A	B	A	B	H	A	B	H	H	B	H	A	H	A	A	B	A	H
					-
chr5D	114899799		chr5A	0	1246734-63	H	A	A	B	H	H	A	H	B	H	H	A	H	B	B	H	A	H	H	B	H	H	B	B	H	B	B	A	H	B	B	H	H	B	B	H	B	H	B	H	H	H	B	H
-	-		chr5A	0.33	1105177-45	H	A	A	B	H	H	H	H	B	H	H	A	H	B	B	H	A	H	H	B	H	H	B	B	H	B	B	A	H	B	B	H	H	B	B	H	B	H	B	H	H	H	B	H
chr5A	331875281		chr5A	1.32	1060669-20	H	A	A	B	H	H	H	H	B	H	H	A	H	B	B	H	A	H	H	B	H	H	B	B	H	B	B	A	H	B	B	H	H	B	B	H	B	H	B	H	H	H	B	H
chr5A	338444259		chr5A	2.31	1078888-55	H	A	A	B	H	H	H	H	B	H	H	A	H	B	B	H	A	H	H	B	H	H	B	B	H	B	B	A	H	B	B	H	H	B	B	H	B	H	B	H	H	H	B	H
-	-		chr5A	2.64	1089337-52	H	A	A	B	H	H	H	H	B	H	H	A	H	B	B	H	A	H	H	B	H	H	B	B	H	B	B	A	H	B	H	H	H	B	B	H	B	H	B	H	H	H	B	H
chr5A	368878907		chr5A	3.3	3956274-13	H	A	A	B	H	H	H	H	B	H	H	A	H	B	B	H	A	H	H	B	H	H	B	B	H	B	B	A	H	B	H	H	H	B	B	H	B	H	B	H	H	H	B	H
chr5D	305763661		chr5A	5.3	1069445-50	H	A	A	B	H	H	H	H	B	H	H	A	H	B	B	H	A	H	H	B	H	H	B	H	H	B	B	A	H	H	H	H	H	B	B	H	B	H	B	H	H	H	B	H
chr5D	315485380		chr5A	6.63	1096556-41	H	A	A	B	H	H	H	H	B	H	H	A	H	H	B	H	A	H	H	B	H	H	B	H	H	B	B	A	H	H	H	H	H	B	B	H	B	H	B	H	H	H	B	H
chr5A	415625030		chr5A	7.29	1007490-24	H	A	A	B	H	H	H	H	B	H	H	A	H	H	B	H	A	H	H	H	H	H	B	H	H	B	B	A	H	H	H	H	H	B	B	H	B	H	B	H	H	H	B	H
chr5A	433782298		chr5A	9.3	3020569-16	H	A	A	B	H	H	H	H	B	H	H	A	H	H	B	H	A	H	H	H	H	H	B	H	H	B	B	A	A	H	H	H	H	B	B	H	B	H	B	H	H	H	B	H
chr5A	431892649		chr5A	9.63	6036001-33	H	A	A	B	H	H	H	H	B	H	H	A	H	H	B	H	A	H	H	H	H	H	B	H	H	B	B	A	A	H	H	A	H	B	B	H	B	H	B	H	H	H	B	H
chr5A	440939809		chr5A	13.7	986740-12	H	A	A	B	H	H	H	H	B	H	H	A	H	H	B	H	A	H	H	H	H	H	B	H	H	H	H	A	A	H	H	A	H	B	B	H	B	H	B	H	H	H	B	H
chr5A	466575968		chr5A	25.59	5365116-57	H	A	A	B	H	H	H	H	B	H	H	H	B	H	H	H	A	A	A	H	H	H	B	H	H	H	H	A	A	B	H	H	H	B	B	H	B	H	B	H	H	A	B	H
chr5A	476833242		chr5A	26.58	2252007-33	H	A	A	B	H	H	H	H	B	H	H	H	B	H	H	H	A	A	A	H	H	H	B	A	H	H	H	A	A	B	H	H	H	B	B	H	B	H	B	H	H	A	B	H
chr5A	461230643		chr5A	30.3	4909978-23	A	A	A	B	A	H	H	H	A	A	A	H	A	H	A	H	A	A	A	H	H	H	B	H	H	H	H	A	A	B	H	H	H	B	B	H	B	H	B	H	H	A	B	H
chr5A	489932825		chr5A	37.54	1070217-27	A	A	A	B	A	H	H	H	A	A	A	H	A	H	A	H	A	A	A	H	H	H	B	A	H	H	H	A	H	B	H	H	H	B	H	H	B	A	B	B	A	A	B	H
chr5A	520706125		chr5A	51.67	4993572-17	A	A	A	H	A	H	H	H	A	A	A	A	A	H	A	H	A	A	H	B	A	H	B	A	H	H	H	A	H	B	H	H	H	B	B	H	B	A	H	H	A	A	B	H
chr5A	538581590		chr5A	61.89	1051014-41	H	A	A	H	H	H	H	H	B	H	H	A	H	H	H	H	A	A	H	B	A	H	B	A	H	B	H	A	H	B	H	H	H	B	H	H	B	A	H	H	A	A	B	H
chrUn	63259236		chr5A	71.41	1206903-33	H	A	A	A	H	H	A	H	B	H	H	A	H	H	H	A	H	A	H	B	H	H	B	A	H	B	H	A	H	B	H	H	H	B	H	H	H	A	B	H	A	A	B	H
chr5A	550095459		chr5A	74.09	1220965-22	H	A	A	A	H	H	A	H	B	H	H	A	H	H	H	A	H	A	H	B	B	H	B	A	H	B	B	A	H	B	H	H	H	B	H	H	H	A	B	H	A	A	B	B
-	-		chr5A	79.9	7337158-6	H	A	A	A	H	H	A	H	B	H	H	A	H	H	H	A	H	A	H	B	B	H	H	A	H	B	H	A	B	H	H	A	H	B	B	H	H	A	B	H	A	A	B	B
chr5A	579242178		chr5A	96.52	1129170-34	H	H	H	H	H	H	A	H	B	H	H	A	H	H	H	A	H	A	H	B	H	H	A	H	H	B	H	A	B	H	H	A	H	A	B	H	H	H	B	H	A	H	B	H
chr5A	582094327		chr5A	97.51	1241769-62	H	H	H	H	H	H	A	H	B	H	H	A	H	H	H	A	H	H	H	B	H	H	A	H	H	B	H	A	B	H	H	A	H	A	B	B	H	H	B	H	A	H	B	H
chr5A	584821737		chr5A	99.85	996810-10	H	H	H	H	H	H	A	H	B	H	H	A	H	B	H	A	H	H	H	B	H	H	A	H	H	B	H	A	B	H	H	H	H	A	B	B	H	H	B	H	A	H	B	H
chr5A	590455817		chr5A	100.84	1264710-28	H	H	H	H	H	H	A	H	B	H	H	A	H	B	H	A	H	H	H	B	H	H	A	H	H	B	H	A	B	H	H	H	H	A	B	B	H	H	B	H	A	H	B	H
chr5A	605143831		chr5A	111.5	2279045-14	H	H	H	H	H	H	A	A	B	B	H	A	H	B	A	A	H	B	H	B	H	H	A	B	B	B	H	A	B	H	B	A	H	A	B	B	H	B	B	H	A	H	B	H
-	-		chr5A	115.21	3571759-8	H	H	H	H	H	H	A	A	B	B	H	A	H	B	A	H	H	B	H	B	H	H	A	B	H	B	H	A	B	H	B	A	H	H	B	B	H	B	B	H	A	H	H	H
chr5A	632363278		chr5A	125.03	1204543-58	A	A	A	H	A	H	A	A	A	A	A	A	A	B	A	H	H	B	H	B	A	H	A	B	H	B	H	A	B	H	H	A	A	H	B	B	H	B	B	H	A	H	H	H
-	-		chr5A	125.36	3939837-6	A	A	A	H	A	H	A	A	A	A	A	A	A	B	A	H	H	B	H	B	A	H	A	B	H	B	H	A	B	H	H	A	A	H	B	B	H	B	B	H	A	H	H	H
chr5A	645726877		chr5A	132.61	3020990-35	B	H	H	H	A	H	A	A	B	B	H	A	H	B	A	H	H	B	H	B	A	H	A	B	H	H	H	A	B	H	H	A	A	H	H	B	H	B	B	H	A	A	H	H
chr5A	649629218		chr5A	132.94	1055758-68	B	H	H	H	A	H	A	A	B	B	H	A	H	B	A	H	H	B	H	B	A	H	A	B	H	H	H	A	B	H	H	A	A	H	H	B	H	B	B	H	A	A	H	H
chr5A	668760600		chr5A	142.04	7342637-53	B	H	H	H	H	H	A	A	B	B	H	B	B	H	A	H	H	B	H	B	A	H	A	B	A	H	H	A	B	H	H	A	A	H	H	B	B	B	H	H	A	A	H	A
-	-		chr5A	142.7	5006348-9	B	H	H	H	B	H	A	A	B	B	H	B	B	H	A	H	H	B	H	B	A	H	A	B	A	H	H	A	B	H	H	A	A	H	H	B	B	B	H	H	A	A	H	A
chr5A	685961373		chr5A	156.51	3938163-43	B	A	H	H	B	H	A	A	H	B	H	B	H	H	H	H	H	B	H	H	H	H	A	B	H	H	A	H	B	H	B	H	A	H	H	A	B	H	H	B	A	A	H	A
chr5A	687143101		chr5A	157.17	1078988-16	B	A	H	H	B	H	A	A	H	B	H	B	H	H	A	H	H	B	H	H	H	H	A	B	H	H	A	H	B	H	B	H	A	H	H	A	B	H	H	B	A	A	H	A
chr5A	698127260		chr5A	174.91	1007107-21	A	A	H	H	A	A	A	A	A	A	A	B	A	H	A	B	H	H	B	H	H	H	B	B	H	H	A	H	H	H	B	H	A	H	B	A	B	A	H	B	A	A	H	H
chr5A	698225850		chr5A	175.24	1029978-62	A	A	A	H	A	A	A	A	A	A	A	B	A	H	A	B	H	H	B	H	H	H	B	B	H	H	A	H	H	H	B	H	A	H	B	A	B	A	H	B	A	A	H	H
					-
chr5D	22444448		chr5B	0	3222523-14	H	B	B	A	B	H	B	H	H	H	H	B	A	B	H	A	H	H	H	H	H	A	A	H	A	H	B	A	B	H	B	A	H	A	B	B	H	H	H	H	B	H	A	H
chr5B	16199701		chr5B	0.33	3939780-7	H	B	B	A	B	H	B	H	H	H	H	B	A	B	H	A	H	H	H	H	H	A	A	H	A	H	B	A	B	H	B	A	H	A	B	B	H	H	H	H	B	H	A	H
chr5B	37979682		chr5B	18.39	3570130-39	H	B	B	B	B	A	B	H	B	H	A	B	A	B	H	H	H	B	H	H	H	H	A	A	A	H	B	B	B	H	B	A	H	A	B	B	H	H	H	H	H	H	A	H
chr5B	43455702		chr5B	20.39	1210852-46	H	B	B	B	B	A	B	H	B	H	A	B	A	B	H	H	H	B	H	H	H	H	A	A	A	H	B	B	B	H	B	A	H	A	B	B	H	H	H	H	H	H	A	H
chr5B	41084541		chr5B	21.05	1070980-8	H	B	B	B	B	A	B	H	B	H	A	B	A	B	H	H	H	B	H	H	H	H	A	A	A	H	B	B	B	H	B	A	H	A	B	B	H	H	H	H	H	H	A	H
chr6A	610795493		chr5B	23.45	1763718-33	A	-	-	B	-	A	B	H	-	A	A	B	A	B	A	H	H	B	H	H	H	H	A	A	A	H	B	B	B	H	B	A	H	A	B	B	H	H	H	H	H	H	A	H
chr5B	38505280		chr5B	24.81	3955956-22	A	A	A	B	A	A	B	H	A	A	A	B	A	B	A	H	H	B	H	H	H	H	A	A	A	H	B	B	B	H	B	A	H	A	B	B	H	H	H	H	H	H	A	H
chr5B	67969342		chr5B	29.92	2262570-12	A	A	A	B	A	A	B	H	A	A	A	B	A	H	A	A	H	B	H	H	H	H	A	H	A	H	B	B	B	H	B	A	H	A	B	H	H	H	H	H	H	H	A	H
chr5B	92671957		chr5B	31.6	1102885-24	A	A	A	B	A	A	B	H	A	A	-	B	A	H	A	A	H	B	H	H	B	H	A	H	A	H	B	B	B	H	B	A	H	A	B	H	H	H	H	H	H	H	A	H
chr5B	268290836		chr5B	32.6	1021110-13	A	A	A	B	A	H	B	H	A	A	A	B	A	H	A	A	H	B	H	H	B	H	A	H	A	H	B	B	B	H	B	A	H	A	B	H	H	H	H	H	H	H	A	H
chr5B	353208892		chr5B	34.26	1136206-5	A	A	A	B	A	H	B	H	A	A	A	B	A	H	A	A	H	B	H	H	B	B	A	H	A	B	B	B	B	H	B	A	H	A	B	H	H	H	H	H	H	H	A	H
chr5B	360428929		chr5B	34.59	1059628-16	A	A	A	B	A	H	B	H	A	A	A	B	A	H	A	A	H	B	H	H	B	B	A	H	A	B	B	B	B	H	B	A	H	A	B	H	H	H	H	H	H	H	A	H
chr5B	394982986		chr5B	41.48	4410750-5	H	B	B	B	B	H	B	H	B	A	A	B	A	H	H	A	H	B	H	H	B	B	A	H	A	B	B	B	B	H	B	A	H	A	B	H	H	H	H	A	H	H	A	H
chr5B	411931454		chr5B	46.94	7340714-27	H	B	B	B	B	H	B	H	B	A	A	H	A	H	H	H	H	B	H	H	B	H	A	H	A	B	B	B	B	H	B	A	H	A	B	H	H	H	H	A	A	H	A	H
chr5B	447562887		chr5B	57.96	2276144-10	H	B	B	B	B	A	B	H	B	A	A	H	A	H	H	B	B	H	H	H	B	H	A	H	A	B	B	H	H	B	B	A	H	A	B	H	A	B	H	A	H	A	A	H
chr5B	455741036		chr5B	60.64	1080193-44	H	B	B	B	B	A	B	H	B	A	A	H	A	H	H	B	B	H	H	H	B	H	A	A	A	B	B	H	H	B	B	A	H	A	B	H	A	B	H	A	H	A	A	A
-	-		chr5B	61.3	12857393-8	H	B	B	B	B	A	B	H	B	A	A	H	A	H	H	B	B	H	H	H	B	H	A	A	A	B	B	H	H	B	B	A	H	A	B	H	A	B	H	A	H	A	A	A
-	-		chr5B	61.63	7337312-15	H	B	B	B	B	A	B	H	B	A	A	H	A	H	H	B	B	H	H	H	B	H	A	A	A	B	B	H	H	B	B	A	H	A	B	H	A	B	H	A	H	A	A	A
chr5A	485828457		chr5B	62.96	42780921-32	H	B	B	B	B	A	B	H	B	A	A	H	A	H	H	B	B	H	H	H	H	H	A	A	A	B	B	H	H	B	B	A	H	A	B	H	A	B	H	A	H	A	A	A
chr5B	476791459		chr5B	67.72	6026919-11	H	B	B	B	B	H	B	H	B	H	A	B	A	H	H	B	B	H	H	H	H	H	A	A	A	B	B	H	H	B	B	A	H	A	B	H	A	B	A	A	A	A	A	A
chr5B	476813726		chr5B	68.05	2276280-43	H	B	B	B	B	H	B	H	B	H	A	B	A	H	H	B	B	H	H	H	H	H	A	A	A	B	B	H	H	B	B	A	H	A	B	H	A	B	A	A	A	A	A	A
chr5B	488902270		chr5B	73.85	992845-17	H	B	B	B	H	H	B	H	B	H	A	H	A	H	B	H	B	B	H	H	H	H	A	A	A	B	B	H	H	B	B	A	H	A	B	H	A	B	A	A	A	A	A	A
chr5B	489240366		chr5B	74.18	1089192-48	H	B	B	B	H	H	B	H	B	H	A	H	A	H	B	H	B	B	H	H	H	H	A	A	A	B	B	H	H	B	B	A	H	A	B	H	A	B	A	A	A	A	A	A
chr5B	504309024		chr5B	77.55	1001004-18	H	B	H	H	H	H	B	H	B	H	A	H	A	H	B	H	B	B	A	H	H	H	A	A	A	B	B	H	H	B	B	A	H	A	B	H	A	H	A	A	A	A	H	A
chr5B	517571310		chr5B	89.66	1125397-14	H	B	H	H	H	H	B	H	B	H	A	H	B	H	H	H	B	B	H	H	A	H	A	A	H	B	H	H	A	B	A	A	H	A	H	H	A	H	H	A	A	H	H	A
chr5B	526518472		chr5B	91.66	3941645-30	H	H	H	H	H	H	B	H	B	H	A	H	B	H	H	H	B	B	H	H	A	H	A	A	H	B	H	H	A	B	A	A	H	A	H	H	A	H	H	A	A	H	H	A
chr5B	538039474		chr5B	105.75	1061280-31	A	A	A	A	A	H	B	A	A	A	A	H	A	H	A	H	B	B	B	H	A	H	A	A	H	B	A	H	A	B	A	A	H	A	B	H	A	H	H	A	A	H	B	A
chr5B	545940233		chr5B	112.59	1216740-38	H	H	H	A	H	B	B	A	H	H	A	H	B	H	A	H	B	B	B	A	A	H	A	A	H	B	A	H	A	B	A	A	H	A	B	H	A	H	H	A	A	H	B	A
chr5B	547676978		chr5B	116.3	1092150-14	H	H	H	H	B	B	B	A	H	H	A	H	B	H	A	H	B	B	B	A	A	H	A	A	H	B	A	H	A	B	A	A	H	A	B	H	H	H	H	A	A	H	B	A
chr5B	559992958		chr5B	125.76	1044826-56	H	H	H	H	B	B	B	A	H	H	A	A	H	H	A	H	B	B	B	A	A	H	H	H	H	B	A	H	A	H	A	A	H	A	B	H	H	H	B	H	A	H	B	A
chr5B	571473581		chr5B	127.09	1086720-13	H	H	H	H	B	B	B	A	H	H	A	A	H	H	A	H	B	B	B	A	A	H	B	H	H	B	A	H	A	H	A	A	H	A	B	H	H	H	B	H	A	H	B	A
chr5B	571635045		chr5B	127.42	1242652-25	H	H	H	H	B	B	B	A	H	H	A	A	H	H	A	H	H	B	B	A	A	H	B	H	H	B	A	H	A	H	A	A	H	A	B	H	H	H	B	H	A	H	B	A
chr5B	571725151		chr5B	127.75	3950514-40	H	H	H	H	B	B	B	A	H	H	A	A	H	H	A	H	H	H	B	A	A	H	B	H	H	B	A	H	A	H	A	A	H	A	B	H	H	H	B	H	A	H	B	A
chr5D	466226351		chr5B	129.75	4002408-43	H	H	H	H	B	B	B	A	H	B	A	A	H	H	A	H	H	H	B	A	A	H	B	H	H	B	A	H	A	H	A	A	H	A	B	H	H	H	B	H	A	H	B	A
-	-		chr5B	134.51	4395687-24	H	H	H	H	B	B	B	H	H	B	H	A	H	H	A	H	H	H	B	A	A	H	B	H	H	B	A	B	A	H	A	A	A	A	B	H	H	H	B	H	A	H	B	A
chr5B	585393509		chr5B	136.51	1186914-11	H	H	H	B	B	B	B	H	H	B	H	A	A	H	A	H	H	H	B	A	A	A	B	H	H	B	A	B	A	H	A	A	A	A	B	H	H	H	B	H	A	H	B	A
chr5B	589463513		chr5B	137.5	3064898-9	A	H	H	B	B	B	B	H	H	B	H	A	A	H	A	H	H	H	B	A	A	A	B	H	H	B	A	B	A	H	A	A	A	A	B	H	H	H	B	H	A	H	B	A
chr5B	589677807		chr5B	137.83	2271039-23	A	H	H	B	B	B	B	H	H	B	H	A	A	H	A	H	H	H	B	A	A	A	B	H	H	B	A	B	A	H	A	A	A	A	B	H	H	H	B	H	A	H	B	A
chr5B	596982087		chr5B	139.49	2262780-53	A	H	H	H	B	H	B	H	H	B	H	A	A	H	A	H	H	H	B	A	A	A	B	H	B	B	A	B	A	H	A	A	A	A	B	H	H	H	H	H	A	H	B	A
-	-		chr5B	141.15	1234142-49	A	H	H	B	B	H	B	H	H	B	H	A	A	H	A	H	H	H	B	A	A	H	B	H	B	B	A	B	A	H	A	A	A	A	B	H	H	H	B	H	A	H	B	A
chr5B	603645060		chr5B	143.49	1092524-12	A	H	H	B	B	H	B	H	H	B	H	A	A	H	A	H	H	H	B	A	H	H	B	H	B	B	A	B	A	H	A	A	A	A	B	H	H	B	B	H	A	H	B	A
chr5B	609154462		chr5B	146.17	1241303-5	A	H	H	B	B	H	B	H	H	B	H	A	A	H	A	H	H	A	B	A	H	B	B	H	H	B	A	B	A	H	A	A	A	A	B	H	H	B	B	H	A	H	B	A
chr5B	609848211		chr5B	147.5	3026584-9	A	H	H	B	B	H	B	H	H	B	H	A	A	H	A	H	H	H	B	A	H	B	B	H	H	B	A	B	A	H	A	A	A	A	H	H	H	B	B	H	A	H	B	A
-	-		chr5B	155.12	1287337-16	A	A	A	B	A	H	B	H	A	A	A	A	A	H	A	H	H	H	B	A	H	B	B	H	H	B	A	B	H	H	A	A	A	A	B	H	H	B	B	H	A	H	B	A
chr5B	621311350		chr5B	156.11	1065975-64	A	A	A	B	A	H	B	H	A	A	A	A	A	H	A	H	H	H	B	A	H	B	B	H	H	B	A	B	H	H	A	A	A	A	B	H	H	B	B	H	A	H	H	H
chr5B	622618187		chr5B	156.78	2258574-10	A	A	A	B	-	H	B	H	A	-	A	A	A	H	A	H	H	H	B	A	A	B	B	H	H	B	A	B	H	H	A	A	A	A	B	H	H	B	B	H	A	H	H	H
chr5B	631548275		chr5B	159.85	1257862-25	A	H	H	B	B	H	B	H	H	B	H	A	A	H	H	H	H	H	B	A	A	B	B	H	H	B	A	B	H	B	A	A	A	A	B	H	H	B	B	H	A	H	H	H
chr5B	637159350		chr5B	161.51	978268-11	A	H	H	B	B	H	B	H	H	B	H	A	A	B	H	H	H	H	H	A	A	B	B	H	H	B	A	B	H	B	A	A	A	A	B	H	H	B	B	H	A	H	H	H
chr5B	657411744		chr5B	166.98	982446-13	A	H	A	B	B	A	B	A	H	B	H	A	A	B	H	A	H	H	H	A	H	B	B	H	H	B	A	B	H	B	A	A	A	H	B	H	H	B	B	H	A	H	H	H
chr5B	657421045		chr5B	167.31	2290766-45	A	H	A	B	B	A	B	A	H	B	H	A	A	B	H	A	H	H	H	A	H	B	B	H	H	B	A	B	H	B	A	A	A	H	B	H	H	B	B	H	A	H	H	H
chr5B	659597141		chr5B	168.3	1113716-13	A	H	A	B	B	A	B	A	H	B	H	A	A	B	H	A	H	H	H	A	H	B	B	H	H	B	A	B	H	B	A	A	A	H	B	H	H	B	B	H	A	H	H	H
chr5B	661902696		chr5B	170.3	1006392-59	A	H	A	B	B	A	B	A	H	B	H	A	A	B	H	A	H	H	H	A	H	B	B	H	H	B	A	B	H	B	A	A	A	H	B	B	H	B	B	H	A	H	H	H
chr5B	673636588		chr5B	177.92	985450-53	A	H	A	A	H	A	H	A	H	B	H	A	H	B	H	A	H	H	H	H	A	B	B	A	H	B	A	B	H	B	A	A	A	H	H	B	H	B	B	H	A	H	H	H
chr5D	539454856		chr5B	183.38	4993329-22	H	A	A	A	H	A	H	A	B	H	H	A	H	B	H	A	H	H	H	H	A	B	H	A	H	B	A	B	H	B	A	H	A	H	H	B	H	B	B	H	A	H	H	H
chr5B	682399214		chr5B	183.71	4538915-14	H	A	A	A	H	A	H	A	B	H	H	A	H	B	H	A	H	H	H	H	A	B	H	A	H	B	A	B	H	B	A	H	A	H	H	B	H	B	B	H	A	H	H	H
chr5B	686537919		chr5B	188.83	3026522-28	H	A	A	A	H	H	H	A	B	H	H	A	H	H	H	A	H	H	H	H	A	B	H	A	H	B	A	H	H	B	A	H	A	H	H	B	B	B	B	H	A	H	H	H
chr5B	689907609		chr5B	190.5	1088012-23	H	A	A	A	H	H	H	A	B	H	H	H	H	H	H	A	H	H	H	H	A	B	H	A	H	B	A	H	H	B	A	H	A	H	H	B	B	B	B	H	A	H	H	H
chr5B	690947217		chr5B	197.41	3957890-10	A	A	A	A	A	H	H	A	A	A	A	H	A	A	A	A	H	H	H	H	A	B	H	A	H	H	A	H	H	B	A	H	H	H	A	B	H	B	B	A	A	H	H	H
chr5B	700372980		chr5B	198.4	1211191-40	A	A	A	A	A	H	H	A	A	A	A	H	A	A	A	A	H	H	H	H	A	B	H	A	H	H	A	H	H	B	H	H	H	H	A	B	H	B	B	A	A	H	H	H
chr5B	700945611		chr5B	198.73	3064777-27	A	A	A	A	A	H	H	A	A	A	A	H	A	A	A	A	H	H	H	H	A	B	H	A	H	H	A	H	H	B	H	H	H	H	A	B	H	B	B	A	A	H	H	H
chr5B	704227380		chr5B	215.26	1143210-8	H	A	H	A	A	H	H	A	B	H	B	H	B	A	H	H	H	H	H	B	A	B	A	A	H	H	H	H	H	B	H	H	H	H	H	B	H	H	B	A	A	H	H	H
chr5B	704166284		chr5B	216.25	1117918-30	H	A	H	A	A	H	H	A	B	H	B	H	B	A	H	H	H	H	H	B	A	B	A	A	H	H	H	B	H	B	H	H	H	H	H	B	H	H	B	A	A	H	H	H
					-
chr6A	955957		chr6A	0	1090816-21	A	H	H	H	H	A	A	H	H	H	A	H	H	H	H	B	B	H	B	H	A	A	H	A	H	B	B	H	H	B	A	B	B	H	H	A	B	B	H	B	B	H	B	H
chr6A	5206851		chr6A	0.99	4911244-11	A	H	H	H	H	A	A	H	H	H	A	H	H	H	H	B	B	H	B	H	A	A	H	A	H	B	B	H	H	B	A	B	B	H	H	A	B	B	H	B	B	H	B	H
chr6A	5129073		chr6A	3.67	3021143-46	A	A	A	H	A	A	A	H	A	A	A	H	A	H	A	B	B	H	B	H	A	A	H	A	H	B	B	H	H	B	A	B	B	H	H	A	B	B	H	B	B	H	B	H
chr7A	265542713		chr6A	8.77	1032679-20	A	A	A	H	A	H	A	H	A	A	A	H	A	A	A	B	B	H	H	H	A	A	H	A	H	B	B	H	H	B	A	B	B	H	H	A	B	B	H	B	B	H	B	H
chr6A	13815254		chr6A	16.02	1091666-38	A	A	A	H	A	H	A	H	A	A	A	H	A	A	A	B	B	A	H	H	A	A	B	A	H	B	H	H	H	H	A	B	H	H	H	A	H	B	H	B	B	H	B	H
chr6A	13902305		chr6A	16.35	3020357-27	A	A	A	H	A	H	A	H	A	A	A	H	A	A	A	B	B	A	H	H	A	A	B	A	H	B	H	H	H	H	A	B	H	H	H	A	H	B	H	B	B	H	B	H
chr6A	16598099		chr6A	20.07	1860396-22	A	H	H	H	H	H	A	H	H	A	H	H	A	A	H	B	B	H	H	H	A	A	B	A	H	B	H	H	H	H	A	B	H	H	H	A	H	B	H	B	B	H	B	H
chr6D	14484152		chr6A	20.4	3021213-12	A	H	H	H	H	H	A	H	H	A	H	H	A	A	H	B	B	H	H	H	A	A	B	A	H	B	H	H	H	H	A	B	H	H	H	H	H	B	H	B	B	H	B	H
chr6D	16369413		chr6A	21.06	3021123-15	A	H	H	H	H	H	H	H	H	A	H	H	A	A	H	B	B	H	H	H	H	A	B	A	H	B	H	H	H	H	A	B	H	H	H	H	H	B	H	B	B	H	B	H
-	-		chr6A	30.22	3935914-31	A	B	H	B	H	H	H	H	H	A	B	H	A	A	H	B	B	H	H	H	H	A	B	A	H	H	H	H	H	H	A	B	H	A	H	H	H	B	H	B	B	H	B	A
chr6A	23929558		chr6A	33.94	1158439-67	A	B	H	B	H	H	H	H	H	A	B	H	A	A	H	B	B	H	H	H	H	A	B	A	H	H	H	H	H	H	A	B	H	H	H	H	H	H	H	B	H	H	B	A
-	-		chr6A	35.27	3027426-33	A	B	H	B	H	H	H	H	H	A	B	H	A	A	H	B	H	H	H	H	H	A	B	A	H	H	H	H	A	H	A	B	H	H	H	H	H	H	H	B	H	H	B	A
-	-		chr6A	39.71	7340527-5	A	B	H	B	H	A	H	H	H	A	B	H	A	A	H	B	H	H	H	H	H	A	B	A	H	H	H	H	A	H	A	H	H	H	H	H	H	H	H	B	H	H	B	A
-	-		chr6A	50.08	3942956-26	A	H	A	H	A	A	H	A	H	A	B	H	H	A	H	H	H	H	H	H	H	A	B	A	H	H	H	A	A	H	A	H	A	H	H	H	H	H	B	H	H	H	B	H
chr6A	47696782		chr6A	50.41	7338972-37	A	H	A	H	A	A	H	A	H	A	B	H	H	A	H	H	H	H	H	H	H	A	B	A	H	H	H	A	A	H	A	H	A	H	H	H	H	A	B	H	H	H	B	H
chr6A	51477307		chr6A	54.83	1102604-47	A	H	A	H	H	A	H	A	B	A	B	H	A	A	H	H	H	H	H	H	H	A	B	A	H	H	A	A	A	H	A	H	A	H	H	H	A	A	B	H	H	H	B	H
chr6A	60167754		chr6A	60.29	3948356-8	H	A	A	H	H	A	H	A	B	A	B	H	H	A	H	H	H	H	H	H	H	A	B	A	H	H	A	H	A	A	A	H	A	H	H	H	A	A	B	H	H	H	B	H
chr6A	63193107		chr6A	60.95	1092061-21	H	A	A	H	H	A	H	A	B	A	B	H	H	A	H	H	H	H	H	H	H	A	H	A	H	H	A	H	A	A	A	H	A	H	H	H	A	A	B	H	H	H	B	H
chr6A	74106762		chr6A	63.63	1097532-61	H	A	A	H	H	A	H	A	B	A	H	H	H	A	H	A	H	H	H	H	H	A	H	A	H	H	A	H	A	A	A	H	A	H	H	H	A	A	B	H	H	H	H	H
chr6A	183515410		chr6A	73.53	2257552-64	H	A	A	H	A	A	H	A	B	A	H	H	H	A	H	H	H	A	B	H	H	A	H	B	H	A	A	B	A	A	A	A	A	H	H	H	A	A	B	H	H	H	H	H
chr6A	486084286		chr6A	81.51	1237864-53	H	A	A	H	A	A	H	A	B	A	H	A	A	A	H	H	H	H	B	H	B	A	A	B	H	A	A	H	A	A	A	B	A	H	H	H	A	A	B	H	H	H	H	H
chr6A	490306835		chr6A	82.17	979525-34	H	A	H	H	A	A	H	A	B	A	H	A	A	A	H	H	H	H	B	H	B	A	A	B	H	A	A	H	A	A	A	B	A	H	H	H	A	A	B	H	H	H	H	H
chr6A	498954496		chr6A	84.52	2260657-43	H	A	H	H	A	A	H	A	B	A	H	A	A	A	H	H	H	H	B	H	B	A	A	B	H	A	A	H	A	A	A	B	A	H	H	H	A	A	B	H	H	H	H	H
chr6A	532659325		chr6A	90.7	3940326-17	H	A	H	H	A	A	A	H	B	A	H	A	A	A	H	A	B	H	H	H	H	H	A	B	H	A	A	H	H	A	A	B	A	H	H	A	A	A	B	H	H	H	H	H
chr6A	537865949		chr6A	92.7	3028508-35	H	A	H	H	A	H	A	H	B	A	H	A	A	A	H	A	B	H	H	H	H	H	A	B	H	A	A	H	H	A	A	B	A	H	H	A	A	A	B	H	H	H	H	H
chr6A	550644504		chr6A	95.38	1101911-17	H	A	H	H	A	H	A	H	B	A	H	A	A	A	H	A	B	A	H	H	H	H	A	B	H	A	A	H	H	A	A	B	H	H	H	A	A	A	B	H	H	H	H	H
chr6A	552827957		chr6A	96.04	7338932-22	H	A	H	H	A	H	A	H	B	A	H	A	A	A	H	A	B	A	H	H	H	H	A	B	H	A	A	H	H	A	A	B	H	H	H	A	A	A	B	H	H	H	H	H
chr6A	554509126		chr6A	96.7	4405146-14	H	A	H	H	A	H	A	H	B	A	H	A	A	A	H	A	B	A	H	H	H	H	A	B	H	A	A	H	H	A	A	B	H	H	H	A	A	A	B	H	H	H	H	H
chr6A	556744469		chr6A	98.03	1074164-15	H	A	H	H	A	H	A	H	B	A	H	A	A	A	H	A	B	A	H	H	H	H	A	B	H	A	A	H	H	A	A	B	H	H	H	A	A	A	B	A	H	H	H	H
chr6A	556034252		chr6A	98.36	7336047-49	H	A	H	H	A	H	A	H	B	A	H	A	A	A	H	A	B	A	H	H	H	H	A	B	H	A	A	H	H	A	A	B	H	H	H	A	A	A	B	H	H	H	H	H
chr6A	564096966		chr6A	104.92	6044660-13	H	A	A	H	A	H	A	H	H	A	H	A	H	A	H	A	H	A	H	H	H	H	A	B	H	A	A	H	H	A	A	B	H	H	H	A	A	A	B	H	H	H	H	H
chr6D	428543781		chr6A	108.29	1768743-13	H	A	A	H	A	B	A	H	H	H	H	H	H	A	H	A	H	A	H	H	H	H	A	B	H	A	A	H	H	A	A	B	H	H	H	A	A	H	B	H	H	H	H	H
chr6A	574526055		chr6A	111.32	994917-29	A	A	A	H	A	B	A	H	A	A	A	H	A	A	A	A	H	A	H	H	H	H	A	B	H	A	A	H	H	A	A	B	H	H	H	A	A	H	B	H	H	H	H	H
chr6A	583269069		chr6A	112.98	7338963-27	A	A	A	H	A	B	A	H	A	A	A	H	A	A	A	A	H	A	H	H	H	H	A	B	H	A	A	H	H	A	A	B	H	H	H	A	A	H	B	H	H	H	H	H
chr6A	583378219		chr6A	113.31	980853-64	A	A	A	H	A	B	A	H	A	A	A	H	A	A	A	A	H	A	H	H	H	H	A	B	H	A	A	H	H	A	A	B	H	H	H	A	A	H	B	H	H	H	H	H
					-
chr1D	9275778		chr6B	0	1021223-42	-	A	-	H	A	H	A	H	-	A	-	A	A	H	A	H	H	B	H	H	B	H	H	B	H	H	B	A	B	B	A	B	H	H	B	H	H	B	A	A	H	H	H	H
-	-		chr6B	0.34	1018109-38	-	A	-	H	-	H	A	H	-	A	-	A	A	H	A	H	H	B	H	H	B	H	H	B	H	H	B	A	B	B	A	B	H	H	B	H	H	B	A	A	H	H	H	H
-	-		chr6B	1.71	4394455-8	A	A	A	H	A	H	A	H	A	A	A	A	A	H	A	H	H	B	H	H	B	H	H	B	H	H	B	A	B	B	A	B	H	H	B	H	H	B	A	A	H	H	H	H
chr6A	4183852		chr6B	5.2	7904648-14	-	A	-	H	-	H	A	H	-	A	-	A	A	H	A	H	H	B	H	H	H	H	H	B	H	H	B	A	B	B	A	B	H	H	B	H	H	B	A	H	H	A	H	H
chr6B	12683381		chr6B	6.23	7492501-27	-	A	-	H	-	H	A	H	-	A	-	A	A	H	A	H	H	B	H	H	A	H	H	B	H	H	B	A	B	B	H	B	H	H	B	H	H	B	A	H	H	A	H	H
chr6B	12731270		chr6B	7.6	5970341-19	B	H	B	H	B	H	A	H	B	H	B	A	H	H	A	H	H	B	H	H	A	H	H	B	H	H	B	A	B	B	H	B	H	H	B	H	H	B	A	H	H	A	H	H
chr6B	22081357		chr6B	27.46	981023-10	B	H	B	H	B	A	A	A	B	H	B	A	H	H	A	H	H	B	H	H	A	H	H	B	H	H	B	A	B	B	H	B	H	H	A	B	B	B	A	H	H	A	A	H
chr6B	27649754		chr6B	37.99	1165819-20	B	H	B	A	B	A	A	A	B	H	B	A	A	H	A	B	H	H	H	H	A	H	A	B	B	H	B	A	B	B	H	H	A	H	A	B	B	B	H	B	H	H	A	H
-	-		chr6B	41.35	7342598-14	B	H	B	A	B	A	H	A	B	H	B	A	A	H	A	B	H	A	A	H	A	H	A	B	B	H	B	A	B	B	H	H	A	H	A	B	B	B	B	B	H	H	A	H
chr6D	21702832		chr6B	46.25	1042965-43	-	A	-	A	-	A	H	A	-	A	-	A	A	H	A	B	B	A	A	H	A	H	A	B	B	H	B	A	B	H	H	H	A	H	A	B	H	B	B	B	H	H	A	H
chr6B	40204555		chr6B	47.97	1062595-29	-	A	-	A	-	A	H	A	-	A	-	A	A	H	A	B	B	A	A	H	A	H	A	B	B	H	H	A	B	H	H	H	A	H	A	B	H	B	B	B	H	H	A	H
chr6B	45780523		chr6B	55.45	1219525-21	B	H	B	A	H	A	H	A	B	H	B	A	H	A	A	B	B	A	A	H	A	H	A	H	B	H	H	H	B	H	H	H	A	H	A	B	H	B	B	B	H	H	A	H
chr6B	46266160		chr6B	55.78	1220512-50	B	H	B	A	H	H	H	A	B	H	B	A	H	A	A	B	B	A	A	H	A	H	A	H	B	H	H	H	B	H	H	H	A	H	A	B	H	B	B	B	H	H	A	H
-	-		chr6B	63.01	13196465-24	B	H	B	A	H	A	H	A	B	H	B	A	H	A	H	B	B	A	A	H	A	H	A	H	B	H	H	H	B	H	H	H	A	H	A	B	H	H	H	B	H	H	H	H
chr6B	122950436		chr6B	69.89	12770253-37	B	H	B	A	H	A	A	A	H	H	B	A	H	H	H	B	B	A	A	H	A	H	A	H	B	A	B	H	B	H	H	H	A	H	A	B	B	H	H	B	H	H	H	A
chr6B	133999271		chr6B	72.23	1141114-5	B	H	B	A	H	A	A	A	H	H	B	A	H	H	H	B	B	A	A	H	A	H	A	H	B	A	B	H	B	H	H	H	A	B	A	B	B	H	H	B	H	H	H	A
chr6B	141656076		chr6B	72.89	1006219-15	B	H	B	A	H	A	A	A	H	H	B	A	H	H	H	B	B	A	H	H	A	B	A	H	B	A	B	H	B	H	H	H	A	B	A	B	B	H	H	B	H	H	H	A
chr6B	157864323		chr6B	80.56	4993286-11	A	A	A	A	A	A	A	A	A	A	A	A	A	H	A	B	H	A	H	H	A	B	A	H	B	A	H	H	B	H	H	H	A	B	A	B	B	H	H	B	H	H	H	A
chr6B	216629004		chr6B	85.7	1152666-31	A	A	A	A	A	H	A	H	A	A	A	A	A	H	A	B	H	A	H	H	A	B	A	H	B	A	H	H	B	H	H	H	A	B	A	B	B	H	H	B	H	B	H	H
chr6B	234107201		chr6B	87.36	1062975-29	A	A	A	A	A	H	A	H	A	A	A	A	A	H	A	B	H	A	H	H	A	B	A	H	B	A	H	H	B	H	H	H	A	B	A	B	B	H	H	B	H	B	H	H
chr6B	439380404		chr6B	89.7	3938194-29	A	A	A	A	A	H	A	A	A	A	A	A	A	H	A	B	H	A	H	H	A	B	A	H	B	A	H	H	B	H	H	H	A	B	A	B	B	H	H	B	H	B	H	H
chr6B	452530948		chr6B	90.03	3064661-34	A	A	A	A	A	H	A	A	A	A	A	A	A	H	A	B	H	A	H	H	A	B	A	H	B	A	H	H	B	H	H	H	A	B	A	B	B	H	H	B	H	B	H	H
chr6B	460607251		chr6B	91.39	21699399-9	-	H	-	A	A	H	A	A	A	A	-	A	H	H	A	B	H	A	H	H	A	B	A	H	B	A	H	H	B	H	H	H	A	B	A	B	B	H	H	B	H	B	H	H
chr6B	458521262		chr6B	92.75	1002375-27	B	H	B	A	H	H	A	A	H	H	B	A	H	H	H	B	H	A	H	H	A	B	A	H	B	A	H	H	B	H	H	H	A	B	A	B	B	H	H	B	H	B	H	H
chr6B	500595061		chr6B	99.66	1125066-24	B	H	B	A	H	A	H	A	H	H	B	A	H	H	A	B	H	A	H	H	A	B	A	H	B	A	H	H	B	H	H	H	A	B	H	B	B	H	H	B	H	B	H	H
chr6B	543825024		chr6B	103.02	1125296-5	B	H	H	A	H	A	H	A	H	H	B	A	H	H	A	B	A	A	H	H	H	B	A	H	B	A	H	H	H	H	H	B	A	B	H	B	B	A	H	B	H	B	H	H
chr6B	568257853		chr6B	107.42	1264284-31	B	H	H	A	H	A	H	A	H	H	B	H	H	H	A	B	A	A	H	A	H	B	A	H	B	A	H	H	H	H	H	B	A	B	H	H	B	A	H	B	H	B	H	H
chr6B	551757750		chr6B	109.43	1119014-11	B	H	H	A	H	A	H	A	H	H	B	A	H	H	A	B	A	A	H	A	H	B	A	H	B	A	H	H	H	H	H	B	A	B	H	B	B	A	H	B	H	B	H	H
chr6B	559513055		chr6B	112.79	1001404-27	A	A	A	A	A	A	H	A	A	A	A	A	A	H	A	B	A	A	H	A	H	B	A	H	B	A	H	H	H	H	H	B	A	B	H	B	B	A	H	B	H	B	H	H
chr6B	563977475		chr6B	113.78	1122022-9	A	A	A	A	A	A	H	A	A	A	A	A	A	H	A	B	A	A	H	A	H	B	A	H	B	A	H	H	H	H	H	B	A	B	H	H	B	A	H	B	H	B	H	H
chr6B	583300829		chr6B	118.89	993710-27	A	A	A	A	A	A	H	A	A	A	A	H	A	H	A	B	H	A	H	A	H	B	A	H	B	A	H	H	H	H	H	B	H	B	H	H	H	A	H	B	H	B	H	H
chr6B	603234018		chr6B	119.55	5411367-62	A	A	A	A	A	A	H	A	A	A	A	H	A	H	A	B	H	A	H	A	H	B	A	H	B	A	H	H	H	H	H	B	H	B	H	H	H	A	H	B	H	B	H	H
chr6B	624402170		chr6B	121.21	984306-7	A	A	A	A	A	A	H	A	A	A	A	H	A	H	A	B	H	A	H	A	H	B	A	H	B	A	H	H	H	H	H	B	H	B	H	H	H	A	H	B	H	B	H	H
chr6B	643132103		chr6B	124.92	1117517-50	A	A	A	A	A	A	H	A	A	A	A	H	A	H	A	B	H	A	H	A	H	B	H	H	B	A	H	H	H	H	H	B	H	B	H	H	H	A	B	B	H	B	H	H
chr6B	664520790		chr6B	135.14	1036356-47	A	A	A	A	A	A	H	A	A	A	A	B	A	H	A	H	H	A	B	A	H	B	H	B	B	A	H	H	H	B	B	B	H	B	H	H	H	H	B	B	H	B	H	H
chr6D	444088321		chr6B	136.13	5411968-12	A	A	A	A	A	A	H	A	A	A	A	B	A	H	A	H	H	A	B	H	H	B	H	B	B	A	A	H	H	B	B	B	H	B	H	H	H	H	B	B	H	B	H	H
chr6B	679285878		chr6B	140.88	993225-27	A	A	A	A	A	A	H	A	A	A	A	B	A	H	A	H	H	A	B	A	H	B	B	B	B	A	A	H	H	B	B	B	H	B	H	B	H	H	B	B	H	B	H	H
chr6B	686185731		chr6B	144.59	2277745-46	A	A	A	A	A	H	B	A	A	A	A	B	A	H	A	H	H	A	B	A	H	B	B	B	B	A	A	H	H	B	B	B	H	B	H	H	H	H	B	B	H	B	H	H
chr6A	601256647		chr6B	151.15	3960719-39	A	A	A	A	-	H	B	A	A	A	A	B	A	H	A	H	H	H	B	A	H	B	B	B	B	A	A	H	H	B	B	B	H	B	H	H	H	B	B	B	B	B	H	H
chr6B	694567384		chr6B	154.2	1228568-48	A	A	A	A	-	H	B	H	A	A	A	B	A	H	A	H	H	H	B	H	H	B	B	B	B	A	A	H	H	B	B	B	H	B	H	H	H	B	B	B	B	B	H	H
chr6B	696340930		chr6B	155.87	1722482-39	A	A	A	A	A	H	B	H	A	A	A	B	A	B	A	H	H	H	B	H	H	B	B	B	B	A	A	H	H	H	B	B	H	B	H	H	H	B	B	B	B	B	H	H
chr6B	704828043		chr6B	170.59	3022152-8	A	A	A	A	-	H	B	H	-	A	A	B	A	B	H	H	A	H	B	H	H	H	B	B	B	A	H	H	H	H	B	H	H	H	H	H	H	B	B	B	B	B	H	H
chr6B	710075625		chr6B	175.75	1091730-48	A	A	A	A	A	H	B	B	A	A	A	B	A	B	A	H	A	H	B	H	H	H	B	B	B	A	H	H	H	H	B	H	H	H	H	H	H	B	B	H	B	B	H	B
-	-		chr6B	176.41	1263605-8	A	A	A	A	A	H	B	B	A	A	A	B	A	B	A	H	A	H	B	H	H	H	B	B	B	A	H	H	H	H	B	H	H	H	H	H	H	B	B	H	B	B	H	B
chr6B	712487575		chr6B	179.42	2255222-25	A	A	A	A	A	H	B	B	A	A	A	B	A	B	A	H	A	H	B	H	A	H	B	B	B	A	B	H	B	H	B	H	H	H	H	H	H	B	B	H	B	B	H	B
chr6B	716168854		chr6B	180.41	7331492-53	A	A	A	A	A	H	B	B	A	A	A	B	A	B	A	H	A	H	B	H	A	H	B	H	B	A	B	H	B	H	B	H	H	H	H	H	H	B	B	H	B	H	H	B
chr6B	715603707		chr6B	181.4	39588197-25	A	A	A	A	A	H	B	B	A	A	A	B	A	B	A	H	A	H	B	H	A	H	B	H	B	A	B	H	B	H	B	H	H	H	H	H	H	B	B	H	B	B	H	B
chr6A	613256673		chr6B	201.84	3948747-20	A	A	A	A	A	H	H	H	A	A	A	H	A	B	A	B	A	H	H	H	A	H	H	H	B	A	H	B	H	H	H	H	H	H	H	B	H	H	H	B	H	H	H	B
chr6A	614247742		chr6B	217.78	2276753-18	A	A	A	H	A	H	A	H	A	A	A	H	A	B	A	B	H	A	H	H	H	A	H	H	B	H	A	B	A	H	H	H	H	H	H	B	H	H	A	B	H	A	H	B
-	-		chr6B	220.12	7902210-11	H	A	A	H	H	H	A	H	A	H	A	H	H	B	B	B	H	A	H	H	H	A	H	H	B	H	A	B	A	H	H	H	H	H	H	B	H	H	A	B	H	A	H	B
					-
chr7A	11984574		chr7A	0	1099312-24	H	A	H	B	H	B	H	H	H	A	A	A	H	B	H	H	A	A	H	B	H	A	A	A	H	B	B	H	A	B	A	H	B	A	B	B	H	H	H	B	B	H	H	H
chr7A	12838214		chr7A	0.99	1059081-29	H	A	H	B	H	B	H	H	H	A	A	A	H	B	H	H	A	A	H	B	H	A	A	A	H	B	B	H	A	B	A	H	B	A	B	B	H	H	H	B	B	H	H	H
chr7A	8889853		chr7A	1.65	1279033-23	H	A	H	B	H	B	H	H	H	A	A	A	H	B	H	H	A	A	H	B	H	A	A	A	H	B	B	H	A	B	A	H	B	A	B	B	H	H	H	B	B	H	H	H
chr7A	6330706		chr7A	3.99	12766135-12	A	A	A	B	A	B	H	H	A	A	A	A	A	B	A	H	A	A	H	B	H	A	A	A	H	B	B	H	A	B	A	H	B	A	B	B	H	H	H	B	B	H	H	H
-	-		chr7A	7.01	7338234-6	A	A	A	B	A	B	H	H	A	A	A	A	A	B	A	H	A	A	H	B	H	A	A	A	A	B	B	H	A	B	A	H	B	A	B	B	H	H	H	B	B	H	H	H
chr7A	30008958		chr7A	19.88	2266522-57	A	A	A	B	A	B	H	H	A	A	A	A	A	B	A	B	H	A	H	B	H	A	A	A	A	B	H	B	A	B	A	A	H	A	B	H	H	A	H	B	B	H	H	H
chr7A	34917676		chr7A	24.98	2278931-56	A	A	A	B	A	B	H	H	A	A	A	A	A	B	A	H	H	A	H	H	H	A	A	A	A	B	H	B	A	H	A	A	H	A	B	H	H	A	H	B	H	H	H	A
-	-		chr7A	27.32	6047708-8	H	A	H	B	H	B	H	H	H	H	A	A	H	B	H	H	H	A	H	H	H	A	A	A	A	B	H	B	A	H	A	A	H	A	B	H	H	A	H	B	H	H	H	A
chr7A	35594567		chr7A	28.98	7340642-27	H	A	H	B	H	B	H	H	H	H	A	A	H	B	H	H	H	A	H	H	H	A	A	A	A	B	H	B	A	H	A	A	H	A	B	A	H	A	H	B	H	H	H	A
chr7A	40101069		chr7A	34.8	1126522-20	H	A	H	B	H	B	H	H	H	H	A	A	H	B	H	H	H	A	H	H	H	A	A	H	A	B	H	B	A	A	H	A	H	A	B	A	H	A	H	B	A	H	B	A
chr7A	42128733		chr7A	37.14	1075382-46	H	A	H	B	H	B	H	H	H	H	A	A	H	B	H	H	H	A	H	H	H	A	A	H	A	B	H	B	H	A	H	A	H	A	B	A	H	A	H	B	A	H	B	A
chr7A	46716941		chr7A	37.47	7341341-18	H	A	H	B	H	B	H	H	H	H	A	A	H	B	H	H	H	A	H	H	H	A	A	H	A	B	H	B	H	A	H	A	H	A	B	A	H	A	H	B	A	H	B	A
chr7A	47049572		chr7A	39.81	2324282-30	A	A	A	B	A	B	H	H	A	A	A	A	A	B	A	H	H	A	H	H	H	A	A	H	A	B	H	B	H	A	H	A	H	A	B	A	H	A	H	B	A	H	B	A
chr7A	49403707		chr7A	41.81	2279521-50	A	A	A	B	A	B	H	H	A	A	A	A	A	B	A	H	H	A	H	H	H	A	A	H	A	B	H	B	H	A	H	H	H	A	B	A	H	A	B	B	A	H	B	A
chr7A	80428679		chr7A	64.62	1266994-17	A	A	A	B	A	B	H	B	A	A	A	A	A	B	A	A	H	A	B	H	H	B	A	H	A	B	H	B	A	A	H	H	H	A	B	A	B	A	H	B	H	A	B	A
chr7A	81778787		chr7A	66.97	1239382-41	H	H	H	B	H	B	H	B	H	A	H	A	A	B	H	A	H	A	B	H	H	B	A	H	A	B	H	B	A	A	H	H	H	A	B	A	B	A	H	B	H	A	B	A
chr7A	86467326		chr7A	71.72	4539596-61	H	H	H	B	H	B	H	B	B	A	H	A	A	B	H	A	H	A	B	H	B	B	H	H	A	B	H	B	A	A	H	H	H	A	B	A	B	A	H	B	H	A	B	A
chr7B	45001097		chr7A	73.72	2276000-8	B	H	H	B	H	B	H	B	B	A	H	A	A	B	H	H	H	A	B	A	B	B	H	H	A	B	H	B	A	A	H	H	H	A	B	A	B	A	H	B	H	A	B	A
chr7A	96199346		chr7A	74.71	3020939-23	B	H	H	B	H	B	H	B	B	A	H	A	A	B	H	H	H	A	B	A	B	B	H	H	A	B	H	B	A	A	H	H	H	A	B	A	B	A	H	B	H	A	B	A
chr7A	97402806		chr7A	75.04	979931-65	B	H	H	B	H	B	H	B	B	A	H	A	A	B	H	H	H	A	B	A	B	B	H	H	A	B	H	B	A	A	H	H	H	A	B	A	B	A	H	B	H	H	B	A
chr7A	115209378		chr7A	82.25	2307566-24	B	H	H	B	H	B	H	B	B	A	H	A	A	B	H	H	H	A	B	A	B	B	H	H	A	B	B	B	A	A	H	B	H	A	B	H	B	A	H	B	H	H	B	A
chr7A	130302724		chr7A	92.38	3064471-7	H	H	H	B	H	H	H	B	B	A	H	A	A	B	H	H	H	H	B	A	B	B	B	H	H	B	B	B	A	A	H	B	H	A	H	H	B	A	A	H	H	H	B	A
chr7A	139789249		chr7A	95.05	4009284-48	H	H	H	B	H	H	H	B	B	A	H	A	A	B	H	H	H	H	B	A	B	B	B	H	H	B	B	B	A	A	H	B	H	A	H	H	B	A	A	A	H	H	B	A
chr7A	195399253		chr7A	100.15	2276165-34	H	H	H	B	H	H	H	B	B	A	H	A	A	B	H	H	H	H	B	A	B	B	B	H	B	B	B	B	A	H	H	B	H	A	H	H	B	A	A	A	H	H	B	A
chr7A	274345626		chr7A	104.9	1121870-49	H	H	H	B	H	A	H	B	B	A	H	A	A	H	H	H	H	H	B	A	B	B	B	H	B	B	B	B	A	H	H	B	H	H	H	H	B	A	A	A	H	H	B	A
chr7A	432711983		chr7A	107.58	1015663-54	H	H	H	B	H	A	H	B	B	A	H	A	A	H	H	H	H	H	B	A	B	B	B	H	B	B	B	B	A	H	H	B	H	H	H	H	B	A	A	A	H	H	B	A
chr7A	463544990		chr7A	108.91	993256-15	H	H	H	B	H	A	H	B	B	A	H	A	A	H	H	H	H	H	B	A	B	B	B	H	B	B	B	B	A	H	H	B	H	H	H	H	B	A	A	A	H	H	B	A
chr7A	518754268		chr7A	117.24	2280684-22	A	A	A	B	A	A	H	B	A	A	A	A	A	H	A	H	H	H	B	A	B	B	B	H	B	H	B	B	A	H	H	B	B	H	H	H	B	H	A	A	H	H	B	A
chr7A	520565315		chr7A	117.9	978633-6	A	A	A	B	A	A	H	B	A	A	A	A	A	H	A	H	H	H	B	A	B	B	B	H	B	H	B	B	A	H	H	B	B	H	H	H	B	H	A	A	H	H	B	A
chr7A	567030802	QPm.GZ1-7A	chr7A	126.93	12772174-8	A	A	A	B	A	A	A	B	A	A	A	A	A	H	A	H	H	H	B	A	B	B	B	B	H	H	H	B	A	H	H	B	B	H	H	H	B	H	A	A	H	H	B	A
chr7A	569927711		chr7A	127.92	1046696-66	A	A	A	B	A	A	A	H	A	A	A	A	A	H	A	H	H	H	B	A	B	B	B	B	H	H	H	B	A	H	H	B	B	H	H	H	B	H	A	A	H	H	B	A
chr7A	574971520		chr7A	129.92	1218818-44	A	A	A	B	A	A	A	H	A	A	A	A	A	H	A	H	H	H	B	A	B	B	B	B	H	H	H	B	A	H	H	B	B	H	H	H	B	H	A	A	H	H	B	A
chr7B	538052365		chr7A	130.58	1025414-45	A	A	A	B	A	A	A	H	A	A	A	A	A	H	A	H	H	H	H	A	B	B	B	B	H	H	H	B	A	H	H	B	B	H	H	H	B	H	A	A	H	H	B	A
chr7A	594210247		chr7A	134.34	1269396-34	A	A	-	B	A	A	A	H	-	A	A	A	A	H	A	H	H	H	H	A	B	B	B	B	H	H	H	H	A	H	H	B	B	H	H	H	B	H	A	A	H	H	B	A
chr7A	612757568		chr7A	140.6	1100604-11	H	H	B	B	H	A	A	H	B	A	H	A	H	H	A	H	H	H	H	A	B	B	H	B	H	H	H	H	A	B	H	B	H	H	H	H	B	A	A	A	H	H	H	A
chr7A	618117042		chr7A	140.93	3021169-6	H	H	B	B	H	A	A	H	B	A	H	A	H	H	A	H	H	H	H	A	B	H	H	B	H	H	H	H	A	B	H	B	H	H	H	H	B	A	A	A	H	H	H	A
chr7A	619152799		chr7A	142.6	3029189-16	H	H	H	B	H	A	A	H	B	A	H	A	H	H	A	H	H	H	H	A	B	H	H	B	H	H	H	H	A	B	H	B	H	H	H	H	B	A	A	H	H	H	H	A
chr7A	628520920		chr7A	147.35	3064654-61	A	H	H	B	H	A	A	H	H	A	H	A	H	H	A	H	H	H	H	A	B	H	H	B	A	H	H	H	A	B	H	B	H	H	H	H	B	A	A	H	H	H	H	A
chr7A	631988908		chr7A	148.34	2250688-31	H	H	H	B	H	A	A	H	H	A	H	A	H	H	A	H	H	H	H	A	B	H	H	B	A	H	H	H	A	B	H	B	H	H	H	H	B	A	A	H	H	H	H	A
chr7A	634332099		chr7A	149.33	3064359-62	H	H	H	B	H	A	A	H	H	A	H	A	H	H	A	H	H	H	H	A	B	H	H	B	A	H	H	H	A	B	H	B	H	H	H	H	B	A	A	H	H	H	H	A
chr7A	634800683		chr7A	149.66	1112580-49	H	H	H	B	H	A	A	H	H	A	H	A	H	H	A	H	H	H	H	A	B	H	H	B	A	H	H	H	A	B	H	B	H	H	H	H	B	A	H	H	H	H	H	A
chr7A	652922144		chr7A	159.11	2276366-41	H	H	H	H	H	H	A	H	H	H	H	H	H	H	A	H	H	H	A	A	B	A	H	B	A	B	H	B	A	B	H	B	H	H	H	H	B	H	H	B	H	A	H	A
chr7A	657900997		chr7A	163.86	1057690-13	A	A	A	H	A	H	H	A	A	A	A	H	A	H	A	H	H	H	A	A	B	A	H	B	A	B	H	B	A	B	H	B	H	H	H	H	B	H	H	B	H	A	H	A
chr7A	660936925		chr7A	165.19	2276483-37	A	A	A	H	A	H	H	A	A	A	A	H	A	H	A	H	H	H	A	A	B	A	H	B	A	B	H	B	A	B	H	B	H	H	H	H	B	H	H	B	H	A	H	A
chr7A	663456069		chr7A	165.52	2276291-30	A	A	A	H	A	H	H	A	A	A	A	H	A	H	A	H	H	H	A	A	B	A	H	B	A	B	H	B	A	B	H	B	H	H	H	H	B	H	H	B	H	A	H	A
chr7A	664123987		chr7A	165.85	1717073-22	A	A	A	H	A	H	H	A	A	A	A	H	A	H	A	H	H	H	A	A	B	A	H	B	A	B	H	B	A	B	H	B	H	H	H	H	B	H	H	B	H	A	H	A
chr7A	670265315		chr7A	168.53	997641-23	H	H	A	H	H	H	H	A	H	H	H	H	H	H	A	H	H	H	A	A	B	A	H	B	A	B	H	B	A	B	H	B	H	H	H	H	B	H	H	B	H	A	H	A
chr7A	671305679		chr7A	170.87	1076976-47	H	H	A	H	H	H	H	A	H	H	H	H	H	H	A	H	H	H	A	A	B	A	H	B	A	B	H	B	A	H	H	B	H	H	H	H	B	H	H	B	H	A	H	A
chr7A	671752070		chr7A	171.86	1008272-10	H	H	A	H	H	H	H	A	H	H	H	H	H	H	A	H	H	H	A	A	B	A	H	B	A	B	H	B	A	H	H	B	H	H	H	H	B	H	H	B	H	A	H	A
chr7A	675388117		chr7A	173.52	1082538-14	H	H	H	H	H	H	H	A	H	H	H	H	H	H	A	H	H	H	A	A	B	A	H	B	A	B	H	B	A	H	H	B	H	H	H	H	B	H	H	B	H	A	H	A
chr7A	679354096		chr7A	174.18	3064940-23	H	H	H	H	H	H	H	A	H	H	H	H	H	H	A	H	H	H	A	A	B	A	H	B	A	B	H	B	A	H	H	B	H	H	H	H	B	H	H	B	H	A	H	A
chr7A	681097176		chr7A	176.19	4007954-30	H	H	A	H	H	H	H	A	H	H	H	H	H	H	A	H	H	H	A	A	B	A	H	B	H	B	B	B	A	H	H	B	H	H	H	H	B	H	H	B	H	A	H	A
chr7D	590862557		chr7A	176.52	7338955-15	H	H	A	H	H	H	H	A	H	H	H	H	H	H	A	H	H	H	A	A	B	A	H	B	H	B	B	B	A	H	H	B	H	H	H	H	B	H	H	B	H	A	H	A
-	-		chr7A	179.54	1201524-5	H	H	A	H	H	H	H	A	H	H	H	H	H	A	H	H	B	H	A	A	B	A	H	B	H	B	B	B	A	H	H	B	H	H	H	H	B	H	H	B	H	A	H	A
chr7A	688165817		chr7A	180.2	1096320-47	H	H	A	H	H	H	H	A	H	H	H	H	H	A	H	H	B	H	A	A	H	A	H	B	H	B	B	B	A	H	H	B	H	H	H	H	B	H	H	B	H	A	H	A
chrUn	83447347		chr7A	202.46	1235441-14	H	A	A	A	H	B	A	A	B	H	H	B	H	A	H	H	B	B	H	H	H	A	A	B	H	B	B	B	H	H	H	H	B	H	H	H	H	H	H	B	H	B	H	H
chr7A	700849927		chr7A	203.12	1027229-57	H	A	A	A	H	B	A	A	B	H	H	B	H	A	H	H	B	B	H	H	H	A	A	B	H	B	B	B	H	H	H	H	B	H	H	H	H	H	H	B	H	B	H	H
chr6A	459674879		chr7A	206.49	1143450-41	H	A	A	A	H	B	H	A	B	H	H	B	H	A	H	A	B	B	H	H	H	A	A	B	H	B	B	B	H	H	H	A	B	H	H	B	H	H	H	B	A	B	H	H
chrUn	83500014		chr7A	206.82	1767271-5	H	A	A	A	H	B	H	A	B	H	H	B	H	A	H	A	B	B	H	H	H	A	A	B	H	B	B	B	H	H	H	A	B	H	H	B	H	H	H	B	A	B	H	H
chr7A	709845432		chr7A	210.18	1084130-47	H	H	A	A	H	B	H	A	B	H	H	B	H	A	H	A	B	B	H	H	H	A	H	B	H	B	B	B	H	H	H	A	H	A	H	B	H	H	H	B	A	B	H	H
chr7D	617197391		chr7A	210.84	4991419-14	H	H	A	A	H	B	H	A	B	H	H	B	H	A	H	A	B	B	H	H	H	A	H	B	H	B	B	B	H	H	H	A	H	A	H	B	H	H	H	B	A	B	H	H
chr7A	714340795		chr7A	215.25	1010193-37	H	H	A	A	H	B	H	A	B	H	H	B	H	A	H	A	H	H	H	H	H	A	H	B	H	B	B	B	A	A	H	A	H	A	H	B	H	H	H	B	A	B	H	H
chr7A	716256654		chr7A	215.58	4990735-8	H	H	A	A	H	B	H	A	B	H	H	B	H	A	H	A	H	H	H	H	H	A	H	B	H	B	B	B	A	A	H	A	H	A	H	B	H	H	H	B	A	B	H	H
chr7A	714672812		chr7A	216.57	4995596-5	H	H	A	A	H	B	H	A	B	H	H	B	H	A	H	A	H	H	H	H	H	A	H	B	H	B	B	B	A	A	H	A	H	A	H	B	H	H	H	B	A	B	H	H
					-
chr7B	23321643		chr7B	0	5579753-16	H	H	B	H	H	B	A	B	H	A	H	H	B	A	A	A	H	H	H	B	B	H	H	A	H	A	A	H	B	B	H	B	H	A	A	H	B	B	H	H	B	B	H	H
chr7B	23321358		chr7B	1.33	1103744-44	H	H	B	H	H	B	A	B	H	A	H	H	B	A	A	H	H	H	H	B	B	H	H	A	H	A	A	H	B	B	H	B	H	A	A	H	B	B	H	H	B	B	H	H
chr7B	34159618		chr7B	9.32	3027498-11	H	B	B	H	H	B	A	B	H	A	H	H	B	A	A	A	H	A	H	B	B	H	H	A	H	A	A	H	B	B	H	B	H	A	A	H	B	B	H	B	B	B	H	H
chr7B	34157269		chr7B	9.65	1105244-46	H	B	B	H	H	B	A	B	H	A	H	H	B	A	A	A	H	A	H	B	B	H	H	A	H	A	A	H	B	B	H	B	H	A	A	H	B	B	H	B	B	B	H	H
chr7B	41637734		chr7B	12.33	4911158-10	H	B	B	H	H	B	A	B	H	A	H	H	B	A	A	A	H	A	H	B	B	H	H	A	H	A	A	H	B	B	H	B	A	A	A	A	B	B	H	H	B	H	H	H
chr7B	46577998		chr7B	12.99	1109163-27	H	B	B	H	H	B	A	B	H	A	H	H	B	A	A	A	H	A	H	B	B	H	H	A	H	A	A	H	B	B	H	B	A	A	A	A	B	H	H	H	B	H	H	H
chr7B	49380920		chr7B	13.32	4909487-24	H	B	B	H	H	B	A	B	H	A	H	H	H	A	A	A	H	A	H	B	B	H	H	A	H	A	A	H	B	B	H	B	A	A	A	A	B	H	H	H	B	H	H	H
chr7B	57679860		chr7B	14.31	2279071-23	H	B	B	H	H	H	A	B	H	A	H	H	H	A	A	A	H	A	H	B	B	H	H	A	H	A	A	H	B	B	H	B	A	A	A	A	B	H	H	H	B	H	H	H
chr7D	131598304		chr7B	26.58	6037719-5	H	B	B	H	H	H	A	B	H	H	H	B	H	A	A	H	H	A	H	B	H	H	H	A	B	A	A	A	B	H	H	A	A	B	A	A	H	A	H	H	B	H	H	H
chr7B	99226283		chr7B	27.24	7333696-7	H	B	B	H	H	H	A	B	H	H	H	B	H	A	A	H	H	A	H	B	H	H	H	A	B	A	A	A	B	H	H	A	A	B	A	A	H	A	H	H	B	H	H	H
chr7B	106862437		chr7B	27.57	987928-19	H	B	B	H	H	H	A	B	H	H	H	B	H	A	A	H	H	A	H	B	H	H	H	H	B	A	A	A	B	H	H	A	A	B	A	A	H	A	H	H	B	H	H	H
chr7B	118643364		chr7B	28.56	1089036-31	H	B	B	H	H	H	A	B	H	H	H	B	H	A	A	H	H	A	H	B	H	H	H	H	B	A	A	A	B	H	H	A	A	B	A	A	H	H	H	H	B	H	H	H
chr7B	126740554		chr7B	30.56	1129031-37	H	B	B	H	H	H	H	H	H	H	H	B	H	A	A	H	H	H	H	B	H	H	H	H	B	A	A	A	B	H	H	A	A	B	A	A	H	H	H	H	B	H	H	H
chr7B	142193601		chr7B	32.56	4009491-17	H	B	B	H	H	H	H	H	H	H	H	B	H	A	A	H	H	H	H	B	H	H	A	H	B	A	A	A	B	H	H	A	A	B	A	A	H	H	H	H	B	H	H	H
chr7B	157090633		chr7B	36.28	3034246-34	H	B	B	H	H	H	H	H	H	H	H	B	H	A	A	H	H	H	H	H	H	H	A	B	B	A	A	A	B	H	H	A	A	B	H	A	H	H	H	H	B	H	H	H
chr7B	196391263		chr7B	38.28	1695499-13	H	B	B	H	H	H	H	H	H	H	H	B	H	A	A	H	H	H	H	H	H	H	A	B	B	A	A	A	B	H	H	A	A	B	H	A	H	H	H	H	H	H	H	H
chr7B	199999661		chr7B	38.94	1042425-5	H	B	B	H	H	H	H	H	H	H	H	B	H	A	A	H	H	H	H	H	H	H	A	B	B	A	A	A	B	H	H	A	A	B	H	A	H	H	H	H	H	H	H	H
-	-		chr7B	41.28	39627186-10	B	B	B	H	H	H	H	H	H	H	H	B	H	A	H	B	H	H	H	H	H	H	A	B	B	A	A	A	B	H	H	A	A	B	H	A	H	H	H	H	H	H	H	H
chr7B	245172950		chr7B	43.28	7339787-12	B	B	B	H	H	H	H	H	H	H	H	B	H	A	H	B	H	H	H	H	H	H	A	B	B	A	A	A	B	H	H	A	A	B	H	A	H	H	H	H	H	H	H	H
-	-		chr7B	49.48	7343780-16	B	B	B	A	H	H	H	H	H	H	H	B	H	A	H	B	H	A	H	H	H	H	A	B	B	A	A	H	B	H	H	A	A	B	H	A	H	H	H	H	H	H	H	H
-	-		chr7B	54.58	7343104-16	B	B	B	A	H	H	H	H	H	H	H	B	H	H	H	B	H	A	H	B	H	H	A	B	B	A	A	H	B	H	H	A	A	H	H	A	H	H	A	H	H	H	H	H
chr7B	518835133		chr7B	56.24	4993759-59	B	B	B	A	H	H	H	H	H	H	H	H	H	H	H	B	H	A	H	B	H	H	A	B	B	A	A	H	H	H	H	A	A	H	H	A	H	A	A	H	H	H	H	A
chr7B	521234641		chr7B	56.9	3385087-18	B	B	B	A	H	H	H	H	H	H	H	H	H	H	H	B	H	A	H	B	H	H	A	B	B	A	A	H	H	H	H	A	A	H	H	A	H	A	A	H	H	H	H	A
chr7B	535492029		chr7B	57.89	1045832-32	B	B	B	A	H	H	H	H	H	H	H	H	H	H	H	B	H	A	H	B	H	H	A	B	B	A	A	H	H	H	H	A	A	A	A	A	H	A	A	H	H	H	H	A
chr7B	542891953		chr7B	59.89	1092702-54	B	H	B	A	H	H	H	H	H	H	H	H	H	H	H	B	H	A	H	B	H	H	A	B	B	A	A	H	H	H	H	A	A	A	A	A	H	A	A	H	H	H	H	A
chr7B	548164943		chr7B	60.22	1089086-14	B	B	B	A	H	H	H	H	H	H	H	H	H	H	H	B	H	A	H	B	H	H	A	B	B	A	A	H	H	H	H	A	A	A	A	A	H	A	A	H	H	H	H	A
chr7B	572506610		chr7B	62.57	5970364-51	B	B	B	A	H	H	H	H	H	H	H	H	H	H	H	B	H	H	H	B	H	H	A	B	B	A	A	H	H	H	H	A	A	A	A	A	H	A	A	H	A	H	H	H
chr7B	580974275		chr7B	63.23	3025051-21	B	B	B	A	H	H	H	H	H	H	H	H	H	H	H	B	H	H	H	B	H	H	A	B	B	A	A	H	H	H	H	A	A	A	A	A	H	A	A	H	A	H	H	H
chr7B	582709177		chr7B	64.22	4992173-14	B	B	B	A	H	H	H	H	H	H	H	H	H	H	H	H	H	H	H	B	H	H	A	B	B	A	A	H	H	H	H	A	A	A	A	A	H	A	A	H	A	H	H	H
chr7B	592534782		chr7B	71.12	2281794-38	B	B	B	A	H	H	B	A	H	H	H	H	H	H	H	H	H	H	H	B	H	H	H	B	B	A	A	H	A	H	H	A	A	H	A	A	A	A	A	H	A	H	H	H
chr7B	592345454		chr7B	73.16	3064532-18	-	-	-	A	A	H	B	A	A	A	A	H	A	H	A	H	H	H	H	B	H	H	H	B	B	A	A	H	A	H	H	A	A	H	A	A	A	A	A	H	A	H	H	H
chr7B	594218929		chr7B	74.18	3064403-39	-	-	-	A	-	H	B	A	A	A	A	H	A	H	A	H	H	H	H	B	H	H	H	B	B	A	A	H	A	H	H	A	A	H	A	A	A	A	A	H	A	H	H	H
chr7B	600657278		chr7B	74.86	1071324-27	A	A	A	A	A	H	B	A	A	A	A	H	A	H	A	H	H	H	H	B	H	H	H	B	B	A	A	H	A	H	H	A	A	H	A	A	A	A	A	H	A	H	H	H
-	-		chr7B	84.72	3020546-19	A	A	A	H	A	H	B	H	A	A	A	H	A	H	A	H	B	H	H	H	H	H	H	H	H	H	H	H	A	H	H	H	A	H	A	A	A	A	A	A	A	H	H	H
chr7B	616905440		chr7B	87.06	1240584-14	A	A	A	H	A	A	B	H	A	A	A	H	A	H	A	H	B	H	H	H	H	H	H	H	H	H	H	H	A	H	H	H	A	H	A	A	A	A	A	A	A	H	A	H
chr7B	625701808		chr7B	93.25	5410721-65	B	B	B	H	B	A	B	H	H	H	H	B	H	H	H	H	B	H	H	H	H	H	H	H	H	H	H	H	A	H	H	H	A	H	A	A	A	A	A	A	A	H	A	H
chr7B	631316548		chr7B	96.63	979150-24	B	B	B	H	B	H	B	H	H	H	H	B	H	H	H	H	B	H	H	H	H	H	H	H	H	H	H	H	A	H	H	H	A	H	A	A	A	A	A	A	A	H	A	H
chr7B	641806854		chr7B	98.63	1024846-34	B	B	B	A	B	H	B	H	H	H	H	B	H	H	H	H	B	H	H	H	H	H	H	H	H	H	H	H	A	H	H	H	A	H	A	A	A	A	A	A	A	H	A	H
chr7B	646606610		chr7B	104.45	1120924-26	B	B	B	A	B	H	B	B	H	H	H	B	H	H	H	H	B	H	H	H	H	H	H	H	H	H	H	H	A	H	H	H	H	H	A	A	A	A	A	A	A	H	A	H
chrUn	361872130		chr7B	113.22	1018655-29	B	B	H	A	B	H	B	B	H	H	H	B	H	H	A	H	B	H	H	H	H	H	H	H	H	H	H	H	A	H	H	H	H	H	A	A	A	A	A	A	H	H	A	A
chr7B	667749137		chr7B	122	1090680-46	B	B	B	A	B	H	H	H	A	H	H	B	H	H	H	B	H	H	H	H	H	H	H	A	H	H	A	H	A	H	A	H	H	H	A	A	A	H	A	A	H	H	A	H
chr7B	682891363		chr7B	125.72	1029487-9	H	B	B	A	H	H	H	H	H	H	H	B	A	H	H	B	H	H	H	A	H	H	B	A	H	H	A	H	A	H	A	H	B	H	A	A	A	H	A	A	H	H	A	A
chr7B	683468725		chr7B	126.71	1667742-18	H	B	H	A	H	H	H	H	H	H	H	B	A	H	B	B	H	H	H	A	H	H	B	A	H	H	A	H	A	H	A	H	B	H	A	A	A	H	A	A	H	H	A	A
-	-		chr7B	132.53	1177204-26	A	A	A	A	A	H	H	H	A	A	A	B	A	H	A	B	H	H	H	H	H	H	B	A	H	H	A	H	A	H	A	H	H	H	A	A	A	H	A	A	H	H	A	H
chr7B	678131010		chr7B	133.52	1246302-34	A	A	A	A	A	H	H	H	A	A	A	B	A	H	A	B	H	H	H	H	H	H	B	A	H	H	A	H	A	H	A	H	B	H	A	A	A	H	A	A	H	H	A	A
chr7D	514994825		chr7B	140.82	26672942-10	A	A	-	A	A	B	H	H	A	A	A	B	A	H	A	B	H	B	H	A	H	H	B	A	H	H	A	H	A	B	A	H	B	H	A	A	A	H	A	A	H	B	A	A
-	-		chr7B	146.66	4410039-12	A	A	A	A	A	B	H	H	A	A	A	B	A	H	A	B	H	B	H	A	A	H	B	A	H	H	A	H	A	B	A	H	B	H	A	A	A	H	A	A	H	B	A	A
chr7B	706277402		chr7B	147.65	2253061-65	A	A	A	A	A	B	H	H	A	A	A	B	A	H	A	B	H	B	H	A	A	H	B	A	H	H	A	H	A	B	A	H	B	H	A	A	A	H	A	A	H	B	A	A
chr7B	708421404		chr7B	148.98	1227892-52	A	A	A	A	A	B	H	H	A	A	A	B	A	H	A	B	H	H	H	A	A	H	B	A	H	H	A	H	A	B	A	H	B	H	A	A	A	H	A	A	H	B	A	H
chr7B	708445754		chr7B	149.31	1008088-60	A	A	A	A	A	B	H	H	A	A	A	B	A	H	A	B	H	H	H	A	A	H	B	A	H	H	A	H	A	B	A	H	B	H	A	A	A	H	A	A	H	B	A	H
chr7B	709531005		chr7B	149.97	1231570-16	A	A	-	A	A	B	H	H	A	A	A	B	A	H	A	B	H	H	H	A	A	H	B	A	H	H	A	H	A	B	A	H	B	H	A	A	A	H	A	A	H	B	A	H
chr7B	719078019		chr7B	154.4	3955357-35	A	A	-	A	A	B	H	H	A	A	A	B	A	H	A	B	H	H	H	A	A	B	B	A	H	H	A	A	A	H	A	B	B	H	A	A	A	H	A	A	H	B	A	H
chr7D	623842854		chr7B	156.42	1069489-59	H	A	B	A	H	B	H	H	H	H	H	B	A	H	H	B	H	H	H	A	A	B	B	A	H	H	A	A	A	H	A	B	B	H	A	A	A	H	A	A	H	B	A	H
chr7B	730113669		chr7B	164.77	4395593-16	H	A	H	A	H	B	A	H	H	H	H	B	A	H	H	B	A	H	A	H	H	B	H	H	B	H	A	A	A	H	A	B	H	H	A	A	A	H	A	H	H	B	H	H
-	-		chr7B	167.45	4910563-27	H	A	A	A	H	B	A	H	H	H	B	B	A	H	H	B	A	H	A	H	H	B	H	H	B	H	A	A	A	H	H	B	H	H	A	A	A	H	A	H	H	B	H	H
chrUn	88580500		chr7B	168.11	5580420-7	H	A	A	A	H	B	A	H	A	H	B	B	A	H	H	B	A	H	A	H	H	B	H	H	B	H	A	H	A	H	H	B	H	H	A	A	A	H	A	H	H	B	H	H
chr7B	749246270		chr7B	175.39	1266846-52	H	A	A	A	H	B	A	H	A	H	B	B	A	H	H	B	A	H	A	H	H	B	H	H	H	H	H	H	A	H	H	H	H	H	A	A	H	B	H	H	H	B	H	H
-	-		chr7B	178.43	12773527-15	A	A	A	A	A	B	A	H	A	A	-	B	A	H	A	B	A	H	A	H	H	B	H	H	H	H	H	H	A	H	H	H	H	H	A	A	H	B	H	H	H	H	H	H
-	-		chr7B	179.77	5567514-17	A	A	A	A	A	B	A	H	A	A	A	B	A	H	A	B	A	H	A	H	H	B	H	H	H	H	H	H	A	H	H	H	H	H	A	A	H	B	H	H	H	B	H	H
chr7B	742045085		chr7B	182.11	1769210-7	A	A	A	A	A	B	A	H	A	A	A	B	A	H	A	B	A	H	A	H	H	B	H	B	H	H	H	H	A	H	H	H	H	H	A	A	H	H	H	B	B	B	H	H
[truncated: 107 more columns]

## Sheet: Supplementary Table 3
Supplementary Table 3. Anchoring of the QPm.GZ1-2A locus of GZ1xEBL to the cv. Zavitan genome sequence and identification of candidate genes.
The flanking markers used for anchoring the locus to the reference genome of cv. Zavitan are highlighted in orange. Description of genes with known relation to powdery mildew resistance are highlighted in red.
Overlap with the QPm.GZ1-2A locus of GZ1xDIM25 is highlighted in green. The borders of the locus after saturation with new markers (Supplementary Tab. 7) are highlighted in blue.
	GZ1xEBL 2A (cM)	Marker ID	Positions in cv. Zavitan genome		Region length (Mb)	Sequence
QPm.GZ1-2A	146.84	996555-38	696152174		22.6811	TGCAGCTTGTGAACAGAACAGTGGACTCGCGCCCACACTCCCGCATCTTGTATGCGCTCGGCGGGCACT
	151.76	2254615-24	696188853			TGCAGGTGCTGTCACTGGAGATTCACGGTCGCCACAGGAAAAAGTGTCGCTCTGACGAGGCAAATGCAG
	153.79	994685-36	698135345			TGCAGTTGCTTGCAGTTCACTTATCCCAGCTTCAACACAGGCAACAGGGATGATTTCAGCTTCAGCCCG
	156.25	1101086-26	701923238			TGCAGGTACAAGATCGCGCTCGGCCTGGGCTCCGCCTTGCGGTTCATCCACCCGAGATCGGAAGAGCGG
	156.65	1147248-18	699786657			TGCAGATCGACAGTCATGCGGTGAGCAATCAAGTGGTGCAGATGGTAACCCAGAGTAGTGGCGCTAATA
	157.85	41420734-12	No hits found			TGCAGCAGCTCGCCCTCATCCACGTGCCGAGATCGGAAGAGCGGTTCAGCAGGAATGCCGAGACCGATC
	162.35	1053641-64	710057002			TGCAGATTGCGGTTACGGATTGAAGGCGGCGACACATCCTACCGTCCACGACAAAAGACGCCCATACAT
	165.59	7353838-21	711927540			TGCAGGACGATGGCCGATGGCAGATGGGTCAATTCGCTCGATGAGAATGTCTATGGCAGGATTAATGGG
	170.09	2276132-44	718833310			TGCAGGGGGTGGCCGTGAAGAAGCTCGCCTCGTGATCGATCCTTTTCGAGCAACCCGAGATCGGAAGAG
Genes predicted in the selected region of the Zavitan 2A chromosome
Zavitan region 2A: 696152174-718833310
Chromosome	Position		gene_id	Description
chr2A	696156251	696156994	TRIDC2AG064840	Protein of unknown function (DUF581)
chr2A	696184234	696185022	TRIDC2AG064850	Protein of unknown function (DUF581)
chr2A	696249711	696250625	TRIDC2AG064870	Protein of unknown function (DUF581)
chr2A	696351177	696352170	TRIDC2AG064880	Protein of unknown function (DUF581)
chr2A	696359754	696360243	TRIDC2AG064890	Protein of unknown function (DUF581)
chr2A	696504756	696505189	TRIDC2AG064920	Protein of unknown function (DUF581)
chr2A	696512990	696515449	TRIDC2AG064930	unknown function
chr2A	696657613	696659979	TRIDC2AG064940	Nucleotide-diphospho-sugar transferase family protein
chr2A	696660659	696667554	TRIDC2AG064950	Nucleolar complex protein 4 homolog
chr2A	696668049	696671315	TRIDC2AG064960	glutamate receptor 3.3
chr2A	696775529	696781655	TRIDC2AG064970	Protein S-acyltransferase 21
chr2A	696809394	696809626	TRIDC2AG064980	RING/U-box superfamily protein
chr2A	696861592	696862091	TRIDC2AG064990	undescribed protein
chr2A	696863949	696864507	TRIDC2AG065000	undescribed protein
chr2A	697512487	697519538	TRIDC2AG065010	undescribed protein
chr2A	697568884	697569927	TRIDC2AG065050	receptor kinase 2
chr2A	697577595	697581033	TRIDC2AG065070	multiple chloroplast division site 1
chr2A	697577596	697583598	TRIDC2AG065080	GTP binding
chr2A	697584136	697586842	TRIDC2AG065090	Pentatricopeptide repeat-containing protein
chr2A	697586965	697591349	TRIDC2AG065100	Calcium-dependent protein kinase family protein
chr2A	697600246	697603533	TRIDC2AG065120	U-box domain-containing protein 11
chr2A	697871078	697871368	TRIDC2AG065130	Protein phosphatase 2C family protein
chr2A	698059234	698061435	TRIDC2AG065140	Concanavalin A-like lectin protein kinase family protein
chr2A	698284784	698285779	TRIDC2AG065150	myb-like transcription factor family protein
chr2A	698289991	698295317	TRIDC2AG065160	Regulator of chromosome condensation (RCC1) family with FYVE zinc finger domain
chr2A	698500966	698503541	TRIDC2AG065190	SET domain group 40
chr2A	698514730	698516022	TRIDC2AG065210	Prefoldin subunit 2
chr2A	698549338	698553124	TRIDC2AG065240	Structural maintenance of chromosomes protein 3
chr2A	698560120	698564987	TRIDC2AG065250	ATP-dependent zinc metalloprotease FtsH 1
chr2A	698621623	698622857	TRIDC2AG065260	Protein SRC2
chr2A	698656086	698662827	TRIDC2AG065280	D-2-hydroxyglutarate dehydrogenase, mitochondrial
chr2A	698664247	698721307	TRIDC2AG065290	Ubiquitin-60S ribosomal protein L40-1
chr2A	698719674	698721307	TRIDC2AG065300	D.melanogaster polytene
chr2A	698776944	698780118	TRIDC2AG065320	Protein FAR1-RELATED SEQUENCE 3
chr2A	698786717	698788983	TRIDC2AG065330	ubiquitin 9
chr2A	698786722	698788998	TRIDC2AG065340	D.melanogaster polytene
chr2A	699009509	699010424	TRIDC2AG065350	expansin B2
chr2A	699011313	699013023	TRIDC2AG065360	Inter-alpha-trypsin inhibitor heavy chain H4
chr2A	699019550	699020901	TRIDC2AG065380	Small subunit ribosomal protein, putative
chr2A	699075504	699078664	TRIDC2AG065400	Disease resistance protein	Family of Disease resistance protein RPP13, with the NB-ARC domain
chr2A	699326525	699326800	TRIDC2AG065410	unknown function
chr2A	699368219	699369202	TRIDC2AG065420	unknown function
chr2A	699415781	699419688	TRIDC2AG065450	imidazoleglycerol-phosphate dehydratase
chr2A	699484182	699485813	TRIDC2AG065460	germin-like protein 2
chr2A	699584692	699586424	TRIDC2AG065470	germin-like protein 2
chr2A	699595310	699599876	TRIDC2AG065480	GPI mannosyltransferase 2
chr2A	699602143	699603336	TRIDC2AG065490	GRAS family transcription factor
chr2A	699751034	699754902	TRIDC2AG065510	UDP-glucose 4-epimerase 5
chr2A	699776957	699777533	TRIDC2AG065520	BLT14.2 protein
chr2A	699780048	699780865	TRIDC2AG065530	Cold-regulated protein 2
chr2A	699840276	699842698	TRIDC2AG065540	auxin response factor 17
chr2A	699841285	699849996	TRIDC2AG065550	Pentatricopeptide repeat-containing protein
chr2A	699908299	699908943	TRIDC2AG065560	undescribed protein
chr2A	699921300	699921874	TRIDC2AG065570	Acclimation protein
chr2A	700012408	700013074	TRIDC2AG065580	Acclimation protein
chr2A	700079221	700079914	TRIDC2AG065610	undescribed protein
chr2A	700142195	700147013	TRIDC2AG065630	gamma-soluble NSF attachment protein
chr2A	700399298	700401097	TRIDC2AG065650	Transcription factor PIF3
chr2A	700462100	700465765	TRIDC2AG065670	Leucine-rich receptor-like protein kinase family protein
chr2A	700562499	700563241	TRIDC2AG065680	Leucine-rich repeat receptor-like protein kinase family protein
chr2A	700574459	700576541	TRIDC2AG065690	DTW domain-containing protein
chr2A	700799776	700801471	TRIDC2AG065700	Cytochrome P450 superfamily protein
chr2A	700830697	700832145	TRIDC2AG065710	UDP-Glycosyltransferase superfamily protein
chr2A	700876260	700876898	TRIDC2AG065720	unknown function
chr2A	700892575	700893886	TRIDC2AG065740	NAC domain containing protein 1
chr2A	701018805	701021818	TRIDC2AG065750	Kelch repeat-containing protein
chr2A	701023444	701025728	TRIDC2AG065760	receptor kinase 2
chr2A	701892760	701894173	TRIDC2AG065780	Transcription factor Pcc1
chr2A	701894629	701897904	TRIDC2AG065790	protein kinase family protein
chr2A	701906825	701908830	TRIDC2AG065800	F-box/WD-40 repeat-containing protein
chr2A	701914616	701915512	TRIDC2AG065810	unknown function
chr2A	702041987	702043684	TRIDC2AG065830	Cytochrome P450 superfamily protein
chr2A	702090929	702092625	TRIDC2AG065840	UDP-Glycosyltransferase superfamily protein
chr2A	702102378	702103058	TRIDC2AG065850	Ethylene-responsive transcription factor 1B
chr2A	702162223	702166448	TRIDC2AG065860	BAG family molecular chaperone regulator 2
chr2A	702399908	702401552	TRIDC2AG065880	Cytochrome P450 superfamily protein
chr2A	702667072	702669257	TRIDC2AG065890	Cytochrome P450 superfamily protein
chr2A	702671749	702675488	TRIDC2AG065900	ABC transporter C family member 2
chr2A	702758227	702761002	TRIDC2AG065910	Remorin family protein
chr2A	702805346	702813838	TRIDC2AG065930	SIT4 phosphatase-associated family protein
chr2A	702815802	702816366	TRIDC2AG065940	RPM1-interacting protein 4 (RIN4) family protein
chr2A	702820393	702823783	TRIDC2AG065950	polyadenylate-binding protein 1
chr2A	702826315	702829239	TRIDC2AG065960	Disease resistance protein
chr2A	702831185	702835700	TRIDC2AG065970	Disease resistance protein RGA2
chr2A	703020803	703030661	TRIDC2AG065980	Disease resistance protein
chr2A	703099020	703103721	TRIDC2AG066000	Disease resistance protein RGA2
chr2A	703273846	703276703	TRIDC2AG066040	tRNA (guanine-N-7) methyltransferase
chr2A	703341837	703347595	TRIDC2AG066050	Disease resistance protein
chr2A	703347766	703350151	TRIDC2AG066060	B3 domain-containing protein
chr2A	703479286	703480585	TRIDC2AG066100	unknown function
chr2A	703650884	703651291	TRIDC2AG066110	Ribosomal protein S13/S18 family
chr2A	703901595	703907374	TRIDC2AG066120	Disease resistance protein
chr2A	703914432	703916647	TRIDC2AG066140	Bromodomain-containing factor 1
chr2A	703924169	703928277	TRIDC2AG066150	Nucleoredoxin
chr2A	704225404	704226904	TRIDC2AG066160	Protein kinase family protein
chr2A	704275541	704276182	TRIDC2AG066170	Peroxidase superfamily protein
chr2A	704322686	704325107	TRIDC2AG066180	Protein FAR1-RELATED SEQUENCE 5
chr2A	704327645	704328473	TRIDC2AG066190	bZIP transcription factor 27
chr2A	704337353	704338324	TRIDC2AG066230	undescribed protein
chr2A	704427651	704432084	TRIDC2AG066240	polyamine oxidase 2
chr2A	704653092	704653399	TRIDC2AG066260	HXXXD-type acyl-transferase family protein
chr2A	704668356	704668983	TRIDC2AG066270	unknown function
chr2A	704678457	704683002	TRIDC2AG066280	DNA polymerase III subunit epsilon
chr2A	704728343	704759839	TRIDC2AG066290	L-lactate dehydrogenase
chr2A	704761699	704764555	TRIDC2AG066310	Signal recognition particle 14 kDa protein
chr2A	704765346	704767171	TRIDC2AG066330	Aminomethyltransferase
chr2A	704852774	704853518	TRIDC2AG066340	Ran BP2/NZF zinc finger-like superfamily protein
chr2A	705012902	705013611	TRIDC2AG066350	Polyphenol oxidase, chloroplastic
chr2A	705188076	705188542	TRIDC2AG066400	AUTOPHAGY 8E
chr2A	705194881	705199237	TRIDC2AG066410	Pectin lyase-like superfamily protein
chr2A	705235543	705237406	TRIDC2AG066420	Polyphenol oxidase 1
chr2A	705461648	705463320	TRIDC2AG066430	scramblase-related
chr2A	705471273	705474035	TRIDC2AG066440	unknown function
chr2A	705490770	705498697	TRIDC2AG066460	Glycogen synthase 1
chr2A	705504521	705505187	TRIDC2AG066480	undescribed protein
chr2A	705624130	705626044	TRIDC2AG066490	Pectin lyase-like superfamily protein
chr2A	705639201	705641204	TRIDC2AG066500	unknown function
chr2A	705682207	705685766	TRIDC2AG066520	probable CDP-diacylglycerol--inositol 3-phosphatidyltransferase 2
chr2A	705695410	705696599	TRIDC2AG066530	Histone superfamily protein
chr2A	705711410	705712318	TRIDC2AG066540	Acidic endochitinase
chr2A	705733432	705734335	TRIDC2AG066550	Acidic endochitinase
chr2A	705872088	705872727	TRIDC2AG066580	IQ calmodulin-binding motif family protein, expressed
chr2A	705907219	705908694	TRIDC2AG066590	amino acid permease 6
chr2A	705917766	705918036	TRIDC2AG066600	DNA-directed RNA polymerase subunit beta'
chr2A	705918786	705919498	TRIDC2AG066620	50S ribosomal protein L2, chloroplastic
chr2A	706015219	706016009	TRIDC2AG066630	Speckle-type POZ protein-like
chr2A	706016190	706017230	TRIDC2AG066640	BTB-POZ and MATH domain 4
chr2A	706115063	706115218	TRIDC2AG066650	Photosystem I reaction center subunit VIII
chr2A	706258584	706259765	TRIDC2AG066660	CAX interacting protein 4
chr2A	706337278	706338623	TRIDC2AG066680	Protein FAR1-RELATED SEQUENCE 3
chr2A	706419470	706420383	TRIDC2AG066700	HXXXD-type acyl-transferase family protein
chr2A	706420541	706420905	TRIDC2AG066710	Benzyl alcohol O-benzoyltransferase
chr2A	706430437	706431343	TRIDC2AG066720	homoserine kinase
chr2A	706432104	706433973	TRIDC2AG066730	Phospholipase A2 family protein
chr2A	706704323	706706699	TRIDC2AG066750	BTB/POZ domain-containing protein
chr2A	706950820	706952918	TRIDC2AG066760	IMPACT family member in pol 5'region
chr2A	706966269	706966892	TRIDC2AG066770	Early nodulin 75-like protein
chr2A	706970132	706970940	TRIDC2AG066780	BHLH protein family-like
chr2A	707064189	707064417	TRIDC2AG066790	Speckle-type POZ protein-like protein
chr2A	707064659	707065528	TRIDC2AG066800	TD and POZ domain-containing protein 4
chr2A	707236924	707238365	TRIDC2AG066820	BTB/POZ domain-containing protein
chr2A	707237453	707242566	TRIDC2AG066830	histidine kinase 5
chr2A	707357622	707358965	TRIDC2AG066860	Polyadenylate-binding protein 1-A
chr2A	707362405	707368109	TRIDC2AG066870	unknown function
chr2A	707655457	707658759	TRIDC2AG066880	unknown function
chr2A	708272529	708274334	TRIDC2AG066900	chloroplastic lipocalin
chr2A	708297330	708298857	TRIDC2AG066910	Disease resistance protein RGA2
chr2A	708298940	708299670	TRIDC2AG066920	Disease resistance protein
chr2A	708322859	708329543	TRIDC2AG066940	Disease resistance protein
chr2A	708357514	708363378	TRIDC2AG066950	AP-5 complex subunit zeta-1
chr2A	708361821	708364751	TRIDC2AG066960	Homeobox-leucine zipper protein family
chr2A	708412019	708412984	TRIDC2AG066980	Cytochrome c biogenesis ATP-binding export protein CcmA
chr2A	708429690	708434033	TRIDC2AG066990	unknown function
chr2A	708437954	708440909	TRIDC2AG067000	ROP-interactive CRIB motif-containing protein 6
chr2A	708446413	708447544	TRIDC2AG067010	B3 domain-containing protein
chr2A	708447756	708450675	TRIDC2AG067020	B3 domain-containing protein
chr2A	708450890	708452629	TRIDC2AG067030	B3 domain-containing protein
chr2A	708641333	708641718	TRIDC2AG067040	Protein translation factor SUI1 homolog 1
chr2A	708805119	708806519	TRIDC2AG067060	UDP-Glycosyltransferase superfamily protein
chr2A	708808196	708812877	TRIDC2AG067070	unknown function
chr2A	708813983	708816608	TRIDC2AG067090	APO protein 4, mitochondrial
chr2A	708823460	708826200	TRIDC2AG067100	MADS-box transcription factor 30
chr2A	708913959	708914492	TRIDC2AG067110	rRNA N-glycosidase
chr2A	708922314	708924427	TRIDC2AG067120	GrpE protein homolog
chr2A	708945757	708965332	TRIDC2AG067130	Leucine-rich repeat receptor-like protein kinase family protein
chr2A	708949634	708951048	TRIDC2AG067140	receptor-like protein kinase 2
chr2A	708950915	708954818	TRIDC2AG067150	GrpE protein homolog
chr2A	708951939	708952477	TRIDC2AG067160	Protein grpE
chr2A	708966414	708970287	TRIDC2AG067180	Co-chaperone GrpE family protein
chr2A	708991080	708993174	TRIDC2AG067190	U-box domain-containing protein 19
chr2A	709151063	709157454	TRIDC2AG067200	unknown function
chr2A	709160035	709160819	TRIDC2AG067220	RING/U-box superfamily protein
chr2A	709163566	709167684	TRIDC2AG067230	26S protease regulatory subunit 6B homolog
chr2A	709225083	709228861	TRIDC2AG067270	Peroxidase superfamily protein
chr2A	709231212	709231879	TRIDC2AG067280	Late embryogenesis abundant (LEA) hydroxyproline-rich glycoprotein family
chr2A	709244966	709245564	TRIDC2AG067290	Major pollen allergen Bet v 1-D/H
chr2A	709250898	709251837	TRIDC2AG067300	Major pollen allergen Bet v 1-D/H
chr2A	709291759	709292789	TRIDC2AG067310	Major pollen allergen Bet v 1-F/I
chr2A	709341342	709341877	TRIDC2AG067320	Major pollen allergen Bet v 1-F/I
chr2A	709380888	709381915	TRIDC2AG067330	Major pollen allergen Bet v 1-J
chr2A	709427602	709428537	TRIDC2AG067340	Major pollen allergen Bet v 1-D/H
chr2A	709458714	709459243	TRIDC2AG067350	Major pollen allergen Bet v 1-J
chr2A	709500567	709510267	TRIDC2AG067370	Disease resistance protein
chr2A	709511570	709516417	TRIDC2AG067380	Protein FAR1-RELATED SEQUENCE 3
chr2A	709519545	709520575	TRIDC2AG067400	GDSL esterase/lipase
chr2A	709531596	709533517	TRIDC2AG067410	Pentatricopeptide repeat-containing protein
chr2A	709574890	709575850	TRIDC2AG067430	Non-specific lipid-transfer protein
chr2A	709840889	709841491	TRIDC2AG067440	ribosome-binding factor A family protein
chr2A	709950598	709953581	TRIDC2AG067490	Methylmalonate-semialdehyde dehydrogenase [acylating]
chr2A	709967278	709969953	TRIDC2AG067510	Histone-lysine N-methyltransferase 2A
chr2A	710156589	710156984	TRIDC2AG067520	Linalool synthase, chloroplastic
chr2A	710168483	710171297	TRIDC2AG067530	terpene synthase 14
chr2A	710175467	710182221	TRIDC2AG067550	Amino-terminal region of chorein, A TM vesicle-mediated sorter
chr2A	710202576	710205236	TRIDC2AG067560	Beta-glucosidase C
chr2A	710223515	710227146	TRIDC2AG067590	Sugar transport protein 5
chr2A	710247842	710249328	TRIDC2AG067610	UDP-Glycosyltransferase superfamily protein
chr2A	710255327	710262080	TRIDC2AG067620	Histone-lysine N-methyltransferase 2C
chr2A	710419958	710423393	TRIDC2AG067630	Phosphatidylinositol-4-phosphate 5-kinase family protein
chr2A	710454379	710455966	TRIDC2AG067640	cyclin p2
chr2A	710607710	710608754	TRIDC2AG067660	ATP/DNA-binding protein
chr2A	710627563	710631932	TRIDC2AG067680	Peroxisome biogenesis protein 22
chr2A	710844594	710850395	TRIDC2AG067720	ATP/DNA-binding protein
chr2A	710852637	710853031	TRIDC2AG067730	Delta DNA polymerase
chr2A	710855079	710859759	TRIDC2AG067740	histone-lysine N-methyltransferase ATXR2
chr2A	710909160	710912220	TRIDC2AG067750	CsAtPR5, putative, expressed
chr2A	710972356	710978828	TRIDC2AG067760	DNA/RNA helicase protein
chr2A	711122651	711123467	TRIDC2AG067820	Endoribonuclease Dicer homolog 1
chr2A	711129755	711131278	TRIDC2AG067830	Disease resistance protein
chr2A	711136949	711143479	TRIDC2AG067840	Divalent-cation tolerance protein CutA
chr2A	711144812	711146378	TRIDC2AG067850	Thioredoxin superfamily protein
chr2A	711151820	711153579	TRIDC2AG067860	Disease resistance protein RPM1
chr2A	711153696	711169437	TRIDC2AG067870	Disease resistance protein (CC-NBS-LRR class) family
chr2A	711178723	711179191	TRIDC2AG067880	Disease resistance protein RPP8
chr2A	711247866	711251801	TRIDC2AG067890	kinesin 5
chr2A	711405531	711406061	TRIDC2AG068010	undescribed protein
chr2A	711406213	711407471	TRIDC2AG068020	Glycosyltransferase family 61 protein
chr2A	711486727	711486940	TRIDC2AG068030	SDA1 family protein
chr2A	711624460	711625999	TRIDC2AG068050	dihydroflavonol 4-reductase
chr2A	711653663	711654940	TRIDC2AG068060	dihydroflavonol 4-reductase
chr2A	711738543	711741140	TRIDC2AG068070	dihydroflavonol 4-reductase
chr2A	711746114	711747937	TRIDC2AG068080	dihydroflavonol 4-reductase
chr2A	711857894	711858193	TRIDC2AG068090	ERI1 exoribonuclease 2
chr2A	711859421	711861476	TRIDC2AG068110	dihydroflavonol 4-reductase
chr2A	711883051	711884807	TRIDC2AG068120	dihydroflavonol 4-reductase
chr2A	711922993	711925719	TRIDC2AG068130	CASP-like protein 16
chr2A	711961762	711963524	TRIDC2AG068150	dihydroflavonol 4-reductase
chr2A	711974259	711977293	TRIDC2AG068160	dihydroflavonol 4-reductase
chr2A	711980670	711981126	TRIDC2AG068170	Mediator of RNA polymerase II transcription subunit 15a
chr2A	712018533	712019254	TRIDC2AG068180	unknown function
chr2A	712023973	712027563	TRIDC2AG068190	tRNA (guanine(10)-N2)-methyltransferase homolog
chr2A	712030093	712030761	TRIDC2AG068200	unknown function
chr2A	712105723	712113070	TRIDC2AG068210	ABC transporter G family member 37
chr2A	712135226	712139081	TRIDC2AG068220	Solute carrier family 22 member 15-like
chr2A	712213739	712215487	TRIDC2AG068230	Ankyrin repeat family protein
chr2A	712256720	712259002	TRIDC2AG068240	Solute carrier family 22 member 15-like
chr2A	712356362	712357954	TRIDC2AG068260	xyloglucan endotransglucosylase/hydrolase 9
chr2A	712397116	712397722	TRIDC2AG068280	unknown function
chr2A	712514428	712514681	TRIDC2AG068310	undescribed protein
chr2A	712514778	712517298	TRIDC2AG068320	BHLH transcription factor-like protein
chr2A	712522575	712526735	TRIDC2AG068330	Serine/threonine-protein kinase
chr2A	712530074	712531478	TRIDC2AG068350	receptor kinase 1
chr2A	712582277	712582474	TRIDC2AG068360	undescribed protein
chr2A	712778410	712779531	TRIDC2AG068390	Protein FLOWERING LOCUS T
chr2A	712831326	712834512	TRIDC2AG068400	Protein kinase superfamily protein
chr2A	713161407	713163986	TRIDC2AG068410	tRNA 2'-phosphotransferase 1
chr2A	713166352	713170494	TRIDC2AG068430	lipid phosphate phosphatase 3
chr2A	713359166	713363712	TRIDC2AG068470	receptor kinase 1
chr2A	713799997	713839859	TRIDC2AG068490	Protein kinase superfamily protein
chr2A	714162529	714163265	TRIDC2AG068510	Plant invertase/pectin methylesterase inhibitor superfamily protein
chr2A	714170491	714170993	TRIDC2AG068520	undescribed protein
chr2A	714188578	714189319	TRIDC2AG068540	transcription factor-related
chr2A	714312913	714320829	TRIDC2AG068560	G-type lectin S-receptor-like serine/threonine-protein kinase
chr2A	714350402	714352750	TRIDC2AG068590	Protein kinase superfamily protein
chr2A	714356371	714356815	TRIDC2AG068600	Bifunctional inhibitor/lipid-transfer protein/seed storage 2S albumin superfamily protein
chr2A	714455528	714458696	TRIDC2AG068610	receptor kinase 1
chr2A	714562076	714563035	TRIDC2AG068630	Very-long-chain 3-oxoacyl-CoA reductase 1
chr2A	714696776	714699759	TRIDC2AG068640	Tafazzin
chr2A	714701041	714702254	TRIDC2AG068650	2-oxoglutarate (2OG) and Fe(II)-dependent oxygenase superfamily protein
chr2A	714730243	714731694	TRIDC2AG068670	UDP-Glycosyltransferase superfamily protein
chr2A	714802562	714812482	TRIDC2AG068680	kinesin 2
chr2A	715199245	715202568	TRIDC2AG068730	Plastid-lipid associated protein PAP / fibrillin family protein
chr2A	715203267	715204798	TRIDC2AG068740	Zinc finger CCCH domain-containing protein 31
chr2A	715385693	715387002	TRIDC2AG068770	myb-like transcription factor family protein
chr2A	715394784	715397841	TRIDC2AG068790	SWIB/MDM2 domain superfamily protein
chr2A	715404931	715407918	TRIDC2AG068800	Cell division protein FtsZ
chr2A	715416899	715417574	TRIDC2AG068810	Mitochondrial transcription termination factor family protein
chr2A	715461708	715463810	TRIDC2AG068840	Cathepsin B-like cysteine proteinase 1
chr2A	715469389	715471519	TRIDC2AG068850	Beta-fructofuranosidase, insoluble isoenzyme 7
chr2A	715509167	715510087	TRIDC2AG068870	Major facilitator superfamily protein
chr2A	715515610	715516398	TRIDC2AG068880	unknown function
chr2A	715522631	715525275	TRIDC2AG068900	Cox19 family protein (CHCH motif)
chr2A	715527509	715536832	TRIDC2AG068930	Beta-fructofuranosidase, insoluble isoenzyme 7
chr2A	715753039	715755272	TRIDC2AG068950	Beta-fructofuranosidase, insoluble isoenzyme 7
chr2A	715758035	715758324	TRIDC2AG068960	Beta-fructofuranosidase, insoluble isoenzyme 7
chr2A	715800849	715802280	TRIDC2AG068980	unknown function
chr2A	715803404	715804164	TRIDC2AG068990	unknown function
chr2A	715827442	715828316	TRIDC2AG069000	unknown function
chr2A	715895488	715896291	TRIDC2AG069010	Late embryogenesis abundant (LEA) hydroxyproline-rich glycoprotein family
chr2A	716031826	716032274	TRIDC2AG069030	WRKY DNA-binding protein 70
chr2A	716032307	716032968	TRIDC2AG069040	WRKY45 transcription factor
chr2A	716190220	716192730	TRIDC2AG069050	Adenosylhomocysteinase
chr2A	716195004	716197684	TRIDC2AG069060	Carboxypeptidase Y
chr2A	716236844	716238055	TRIDC2AG069080	Leucine-rich repeat receptor-like protein kinase family protein
chr2A	716271531	716272103	TRIDC2AG069100	unknown function
chr2A	716273119	716274889	TRIDC2AG069110	unknown function
chr2A	716277860	716278864	TRIDC2AG069120	unknown function
chr2A	716311585	716312910	TRIDC2AG069150	HXXXD-type acyl-transferase family protein
chr2A	716316820	716318328	TRIDC2AG069160	General transcription factor 2-related zinc finger protein
chr2A	716343501	716346164	TRIDC2AG069200	Cytochrome P450 superfamily protein
chr2A	716536252	716538643	TRIDC2AG069210	Protein transport protein SEC13 homolog B
chr2A	716538955	716543974	TRIDC2AG069220	Zinc finger matrin-type protein 2
chr2A	716540949	716542344	TRIDC2AG069230	2-oxoglutarate (2OG) and Fe(II)-dependent oxygenase superfamily protein
chr2A	716715939	716717589	TRIDC2AG069250	Cytochrome P450 superfamily protein
chr2A	716743112	716744132	TRIDC2AG069270	HXXXD-type acyl-transferase family protein
chr2A	716848569	717021681	TRIDC2AG069310	Auxin response factor 11
chr2A	716991811	716992594	TRIDC2AG069330	Ribulose bisphosphate carboxylase large chain
chr2A	717022050	717024654	TRIDC2AG069340	Peptidyl-prolyl cis-trans isomerase C
chr2A	717076236	717082550	TRIDC2AG069360	Leucine-rich repeat receptor-like protein kinase family protein
chr2A	717174432	717178552	TRIDC2AG069410	Leucine-rich receptor-like protein kinase family protein
chr2A	717179262	717180107	TRIDC2AG069420	TLD-domain containing nucleolar protein
chr2A	717225925	717226297	TRIDC2AG069450	unknown function
chr2A	717373469	717378485	TRIDC2AG069480	U11/U12 small nuclear ribonucleoprotein 25 kDa protein
chr2A	717378786	717381312	TRIDC2AG069490	PHD finger-like domain-containing protein 5A
chr2A	717382475	717387625	TRIDC2AG069500	Zinc finger CCCH domain-containing protein 30
chr2A	717466446	717471706	TRIDC2AG069530	IQ-domain 32
chr2A	717579311	717580196	TRIDC2AG069540	Regulator of chromosome condensation (RCC1) family protein
chr2A	717591902	717596744	TRIDC2AG069550	Endoribonuclease YbeY
chr2A	717592610	717593706	TRIDC2AG069560	oxidative stress 3 .
chr2A	718110458	718117337	TRIDC2AG069610	V-type proton ATPase subunit a3
chr2A	718193198	718193381	TRIDC2AG069620	GTP cyclohydrolase I
chr2A	718245962	718253554	TRIDC2AG069630	callose synthase 5
chr2A	718657495	718657814	TRIDC2AG069640	flavanone 3-hydroxylase
chr2A	718745881	718748144	TRIDC2AG069650	Adenosylhomocysteinase
chr2A	718778023	718781432	TRIDC2AG069660	serine hydroxymethyltransferase 4
chr2A	718785181	718788983	TRIDC2AG069670	Protein kinase superfamily protein
chr2A	718832892	718833344	TRIDC2AG069680	SAUR-like auxin-responsive protein family

## Sheet: Supplementary Table 4
Supplementary Table 3. Anchoring of the QPm.GZ1-2A locus from the GZ1xDIM25 map to the cv. Zavitan genome sequence and identification of candidate genes.
The flanking markers used for anchoring the locus to the reference genome of cv. Zavitan are highlighted orange. Description of genes with known relation to powdery mildew resistance are highlighted (Supplementary Table 3).
	GZ1xEBL 2A (cM)	Marker ID	Positions in cv. Zavitan genome		Region length (Mb)	Sequence
QPm.GZ1-2A	153.06	1022408-13	700992011	10.9356	TGCAGTGATTTATGTGAAGCTCTGTAGGCGCCGCCGAACTCCCCCACCTTTTCGTTCCACAAAGCATCG
	154.05	1101086-26	701923291		TGCAGGTACAAGATCGCGCTCGGCCTGGGCTCCGCCTTGCGGTTCATCCACCCG
	154.38	3064381-17	702701211		TGCAGAAAAGGTACACGTACGTTCGTCAAGACCAGCAGTCCTATTCCG
	155.37	41420734-12	-		TGCAGCAGCTCGCCCTCATCCACGTGCCG
	159.08	7353838-21	711927608		TGCAGGACGATGGCCGATGGCAGATGGGTCAATTCGCTCGATGAGAATGTCTATGGCAGGATTAATGGG
Genes predicted in the selected region of the Zavitan 2A chromosome
Zavitan region 2A: 700992011-711927608 (Genes highlighted in green in the Supplementary Table 3)

## Sheet: Supplementary Table 5
Supplementary Table 4. Anchoring of the QPm.GZ1-7A locus from the GZ1xEBL map to the cv. Zavitan genome sequence and identification of candidate genes.
The flanking markers used for anchoring the locus to the reference genome of cv. Zavitan are highlighted orange. Description of genes with known relation to powdery mildew resistance are highlighted.
	GZ1xEBL 7A (cM)	Marker ID	Position in cv. Zavitan		Region length (Mb)	Marker Sequence
QPm.GZ1-7A	214.55	1083367-33	678080238		46.9897	TGCAGGCATCTAGAGTGGGAGTCGTCGGTCATGGCGACGAGAAGCGGTTCCGAGATCGGAAGAGCGGTT
	225.78	3959942-11	688656827			TGCAGGCATTACTATGTCAGCATGAGCATTGGGGATCCGAGATCGGAAGAGCGGTTCAGCAGGAATGCC
	237.42	1001748-43	694273852			TGCAGATGGGGACGCGCGCGCTCGTCTACGTACCTTGGCCAGGCAGGAAGAAGCTGGGGCGGCGGTGGG
	241.63	1027229-57	696058143			TGCAGTAAGAAGCGACAGCAGCTGGGCGCTGCGTGGGCGTTGGCGCGCGCGGAGGCGCGGCCATGGGTG
	244.06	1164940-59	696602364			TGCAGCTCGATGGCCGTGGAGGTCAGCGGTAGCGCGGAGTAGTTGGAGTTCACCATGGTGCCCGAGATC
	245.26	4395720-13	699574806			TGCAGTGGGCCATGGCGGAGCTGATGCGGAAACCCGCAGCGCTCCGAGATCGGAAGAGCGGTTCAGCAG
	245.66	1107335-63	699774633			TGCAGGTCGCCTTCCCGCTGGATCCTGAGGAGCACGTCCAGGAGGTCCTCCTCCCCGTCGTCAACCCGA
	246.86	1216307-27	701884617			TGCAGGCGATGAGCACGAACGGGCTCATGCCCGTGTCCAGCGAGAGCTTGGAGAGAAGATTCATGCCGA
	247.26	1011397-23	702765604			TGCAGCAGCCCATGGAAGAGGCGCTGGCGGCGGCCAAGAGGAGAAGGTCGGAGCACTACCACGGCGTCG
	248.47	2282553-59	705027988			TGCAGCTCGTCGATGACCGCGCGGCCGCCCGCGTGAATGCACAGGTGCTTGAATGCTGTCGAGAAGTCC
	249.67	1043460-61	707074903			TGCAGTAATGCTGCATGCATGCATGTCATGCAGTAAAGTTTGGGTGACATGCATTCATGCATGGCGAAT
	252.54	1129987-36	714669649			TGCAGTATTCAAGGCGATGCTTGGGTTTATGTACGGCGACTCTCTGCCGAGATCGGAAGAGCGGTTCAG
	253.35	3954691-31	716283469			TGCAGTGACGGGCTGACGGCTACATCTCGGCTACCGCTCTGCATCCGAGATCGGAAGAGCGGTTCAGCA
	260.9	5325070-15	No hits found			TGCAGGAGGACCCCTCGCTCTTCCGAGATCGGAAGAGCGGTTCAGCAGGAATGCCGAGACCGATCTCGT
	261.3	1203942-15	726162887			TGCAGACCCTGTTAATAGTAATATCGCGTCACGGAGCTTTAGCGAGTTCGTGTGGAGAACGGGAGTAGC
	262.11	42780961-10	725069898			TGCAGCGACGCGGGGTCGGAGGCCAGCGCCTTGGAGGCGAGGGGCCACATGTTGAGCGGCGAGCCGCCG
Genes predicted in the selected region of the Zavitan 7A chromosome
Zavitan region 7A: 678080238-725069898
Chromosome	Position		gene_id	Description
chr7A	678084784	678089043	TRIDC7AG068910	Glutaredoxin family protein
chr7A	678096820	678099951	TRIDC7AG068930	unknown function
chr7A	678227706	678228516	TRIDC7AG068940	undescribed protein
chr7A	678228626	678228893	TRIDC7AG068950	Hsp20/alpha crystallin family protein
chr7A	678236032	678236485	TRIDC7AG068960	undescribed protein
chr7A	678258832	678260526	TRIDC7AG068970	TRICHOME BIREFRINGENCE-LIKE 5
chr7A	678877753	678885362	TRIDC7AG068990	villin 4
chr7A	678886614	678910295	TRIDC7AG069000	MATE efflux family protein
chr7A	678915425	678915758	TRIDC7AG069010	Nodulin-like / Major Facilitator Superfamily protein
chr7A	679099222	679101651	TRIDC7AG069020	RNA binding protein, putative
chr7A	679141996	679142919	TRIDC7AG069030	Ethylene-responsive transcription factor 12
chr7A	679399500	679409825	TRIDC7AG069060	MMS19 nucleotide excision repair protein homolog
chr7A	680628704	680630730	TRIDC7AG069100	squamosa promoter binding protein-like 8
chr7A	681412313	681412936	TRIDC7AG069120	Squamosa promoter-binding-like protein 10
chr7A	681544947	681546745	TRIDC7AG069150	squamosa promoter binding protein-like 8
chr7A	681560236	681560880	TRIDC7AG069170	squamosa promoter binding protein-like 14
chr7A	681786203	681786660	TRIDC7AG069200	Ribosomal protein L7Ae/L30e/S12e/Gadd45 family protein
chr7A	681891109	681892460	TRIDC7AG069210	unknown function
chr7A	681893593	681895170	TRIDC7AG069220	homogentisate phytyltransferase 1
chr7A	682039911	682041929	TRIDC7AG069230	Pentatricopeptide repeat-containing protein
chr7A	682043153	682046606	TRIDC7AG069240	unknown function
chr7A	682116915	682118705	TRIDC7AG069250	Mitochondrial substrate carrier family protein
chr7A	682129692	682132021	TRIDC7AG069260	Disease resistance protein
chr7A	682228326	682230996	TRIDC7AG069270	AP2-like ethylene-responsive transcription factor
chr7A	682305394	682305970	TRIDC7AG069280	FASCICLIN-like arabinogalactan protein 8
chr7A	682308860	682309958	TRIDC7AG069290	small nuclear ribonucleoprotein F
chr7A	682338835	682339205	TRIDC7AG069310	undescribed protein
chr7A	682350513	682355872	TRIDC7AG069320	4-coumarate:CoA ligase 2
chr7A	682356728	682357541	TRIDC7AG069330	CASP-like protein 2C1
chr7A	682415897	682419689	TRIDC7AG069340	Oxygen-dependent choline dehydrogenase
chr7A	682499938	682500582	TRIDC7AG069350	D-3-phosphoglycerate dehydrogenase
chr7A	682510736	682511639	TRIDC7AG069360	F-box/kelch-repeat protein
chr7A	683155857	683156780	TRIDC7AG069470	undescribed protein
chr7A	683292744	683293966	TRIDC7AG069500	Zinc finger protein CONSTANS-LIKE 5
chr7A	684287286	684289123	TRIDC7AG069520	MATE efflux family protein
chr7A	684511817	684514349	TRIDC7AG069530	expansin 11
chr7A	684630276	684631568	TRIDC7AG069590	Receptor-like protein kinase
chr7A	684673562	684674170	TRIDC7AG069620	glutamine dumper 3
chr7A	684677533	684678113	TRIDC7AG069630	glutamine dumper 3
chr7A	684994996	684995243	TRIDC7AG069680	glutamine dumper 4
chr7A	685009896	685018803	TRIDC7AG069690	histidine kinase 5
chr7A	685227377	685229513	TRIDC7AG069710	unknown function
chr7A	685292498	685292992	TRIDC7AG069720	Accelerated cell death 11
chr7A	685293423	685294366	TRIDC7AG069730	Histone superfamily protein
chr7A	685322818	685327952	TRIDC7AG069740	Ubiquitin carboxyl-terminal hydrolase 19
chr7A	685350225	685358056	TRIDC7AG069750	Disease resistance protein (CC-NBS-LRR class) family
chr7A	685556114	685556886	TRIDC7AG069760	Histone H2B.6
chr7A	685581174	685582193	TRIDC7AG069770	Carbonic anhydrase
chr7A	685613655	685626101	TRIDC7AG069780	sulfate transporter 91
chr7A	685701036	685701506	TRIDC7AG069790	undescribed protein
chr7A	686083406	686091865	TRIDC7AG069810	terpene synthase 21
chr7A	686101806	686103076	TRIDC7AG069820	Protein transport protein Sec61 subunit gamma
chr7A	686103856	686110922	TRIDC7AG069840	beta-D-xylosidase 4
chr7A	686116480	686119393	TRIDC7AG069870	B3 domain-containing protein
chr7A	686153360	686155609	TRIDC7AG069900	Pentatricopeptide repeat-containing protein
chr7A	686269785	686272275	TRIDC7AG069910	WD-40 repeat family protein
chr7A	686427105	686428413	TRIDC7AG069920	GDSL esterase/lipase
chr7A	686434441	686435730	TRIDC7AG069930	terpene synthase 02
chr7A	686606089	686607270	TRIDC7AG069950	undescribed protein
chr7A	686688259	686688573	TRIDC7AG069980	undescribed protein
chr7A	686693279	686694944	TRIDC7AG070000	GDSL esterase/lipase
chr7A	686701248	686702631	TRIDC7AG070010	GDSL esterase/lipase
chr7A	686727316	686727665	TRIDC7AG070020	GDSL esterase/lipase
chr7A	686805708	686807125	TRIDC7AG070030	GDSL esterase/lipase
chr7A	686854930	686856857	TRIDC7AG070040	MATE efflux family protein
chr7A	686927349	686930482	TRIDC7AG070060	FAR1-related sequence 5
chr7A	687142201	687142795	TRIDC7AG070120	sequence-specific DNA binding transcription factors
chr7A	687144113	687152123	TRIDC7AG070140	Tetraspanin family protein
chr7A	687170006	687171204	TRIDC7AG070160	histone H2A 2
chr7A	687355182	687357069	TRIDC7AG070170	40S ribosomal protein S27
chr7A	687357008	687357457	TRIDC7AG070180	undescribed protein
chr7A	687367693	687369089	TRIDC7AG070190	Fatty acid hydroxylase superfamily
chr7A	687467352	687468643	TRIDC7AG070220	RING/U-box superfamily protein
chr7A	687473233	687474973	TRIDC7AG070230	unknown function
chr7A	687475707	687476842	TRIDC7AG070240	hydroxyproline-rich glycoprotein family protein
chr7A	687578662	687600538	TRIDC7AG070280	Protein FAR1-RELATED SEQUENCE 5
chr7A	687642612	687644590	TRIDC7AG070330	Two-component response regulator ARR12
chr7A	687644726	687645041	TRIDC7AG070340	Two-component response regulator ARR12
chr7A	687651258	687652077	TRIDC7AG070350	Aspartic proteinase nepenthesin-1
chr7A	687713373	687714689	TRIDC7AG070370	GDP-L-fucose synthase 1
chr7A	687794293	687797600	TRIDC7AG070390	receptor kinase 2
chr7A	688193214	688195073	TRIDC7AG070410	heptahelical transmembrane protein2
chr7A	688224589	688226499	TRIDC7AG070430	Uncharacterised conserved protein UCP015417, vWA
chr7A	688231021	688233127	TRIDC7AG070440	Bidirectional sugar transporter N3
chr7A	688428648	688431195	TRIDC7AG070460	50S ribosomal protein L2
chr7A	688462009	688462545	TRIDC7AG070470	RING/U-box superfamily protein
chr7A	688470422	688473006	TRIDC7AG070490	DNA-directed RNA polymerase 2A
chr7A	688664877	688665453	TRIDC7AG070530	Plasma membrane proteolipid 3
chr7A	688677815	688679249	TRIDC7AG070550	PATATIN-like protein 5
chr7A	688769997	688772930	TRIDC7AG070560	PATATIN-like protein 5
chr7A	688773563	688775846	TRIDC7AG070570	PATATIN-like protein 4
chr7A	688787978	688788531	TRIDC7AG070580	Protein NRT1/ PTR FAMILY 5.1
chr7A	688808045	688808394	TRIDC7AG070590	Low temperature and salt responsive protein family
chr7A	688888133	688889304	TRIDC7AG070600	PATATIN-like protein 5
chr7A	688896366	688900613	TRIDC7AG070610	Beta-catenin-like protein 1
chr7A	688902662	688904608	TRIDC7AG070620	Protein of unknown function (DUF177)
chr7A	688920042	688920519	TRIDC7AG070630	PATATIN-like protein 5
chr7A	688985078	688990138	TRIDC7AG070640	Protein phosphatase 2C family protein
chr7A	689010901	689011698	TRIDC7AG070650	centrin 2
chr7A	689013218	689014666	TRIDC7AG070660	Mog1/PsbP/DUF1795-like photosystem II reaction center PsbP family protein
chr7A	689016373	689021852	TRIDC7AG070670	C2H2 type zf-met: zinc-finger protein
chr7A	689073960	689077567	TRIDC7AG070730	cytochrome P450, family 718
chr7A	689080686	689081328	TRIDC7AG070740	unknown function
chr7A	689085215	689087017	TRIDC7AG070750	dihydroflavonol 4-reductase
chr7A	689092330	689094016	TRIDC7AG070760	dihydroflavonol 4-reductase
chr7A	689601808	689608629	TRIDC7AG070820	Ubiquitin-binding WIYLD domain protein
chr7A	689912931	689913410	TRIDC7AG070840	Chaperone DnaJ-domain superfamily protein
chr7A	689935692	689936112	TRIDC7AG070860	Chaperone protein dnaJ 8, chloroplastic
chr7A	689938403	689939362	TRIDC7AG070880	Phospholipase D Z
chr7A	689948005	689948478	TRIDC7AG070930	related to ubiquitin 1
chr7A	689951619	689952084	TRIDC7AG070940	Acyl-CoA N-acyltransferases (NAT) superfamily protein
chr7A	690091587	690092265	TRIDC7AG070960	unknown function
chr7A	690104205	690108925	TRIDC7AG070970	Magnesium transporter MRS2-B
chr7A	690112145	690112531	TRIDC7AG070980	Chaperone protein dnaJ 8, chloroplastic
chr7A	690159112	690160568	TRIDC7AG071010	TD and POZ domain-containing protein 1
chr7A	690173880	690181218	TRIDC7AG071020	Ubiquitin-binding WIYLD domain protein
chr7A	690319053	690320741	TRIDC7AG071030	receptor kinase 2
chr7A	690374909	690376604	TRIDC7AG071040	receptor kinase 2
chr7A	690400732	690402898	TRIDC7AG071050	receptor kinase 1
chr7A	690451149	690451792	TRIDC7AG071070	Receptor-like protein kinase
chr7A	690452011	690452932	TRIDC7AG071080	receptor kinase 2
chr7A	690548222	690548762	TRIDC7AG071100	Carboxypeptidase Y homolog A
chr7A	690590351	690599720	TRIDC7AG071110	BAH domain
chr7A	690603501	690605937	TRIDC7AG071150	DNA-3-methyladenine glycosylase 1
chr7A	691788857	691791605	TRIDC7AG071190	DOMON domain-containing protein / dopamine beta-monooxygenase N-terminal domain-containing protein
chr7A	691930185	691933487	TRIDC7AG071210	Leucine-rich repeat receptor-like protein kinase family protein
chr7A	691933845	691938109	TRIDC7AG071220	Transcription initiation factor TFIID subunit 5
chr7A	692123674	692124465	TRIDC7AG071230	unknown function
chr7A	692129888	692131869	TRIDC7AG071240	Uncharacterised conserved protein UCP015417, vWA
chr7A	692162731	692163532	TRIDC7AG071250	unknown function
chr7A	692466494	692476174	TRIDC7AG071330	Lysosomal Pro-X carboxypeptidase
chr7A	692506206	692507440	TRIDC7AG071340	Lysosomal Pro-X carboxypeptidase
chr7A	692621472	692622185	TRIDC7AG071400	F-box family-3
chr7A	692625362	692627443	TRIDC7AG071420	unknown function
chr7A	692627937	692629194	TRIDC7AG071430	Golgi apparatus membrane protein TVP23
chr7A	692648723	692658627	TRIDC7AG071440	aldehyde oxidase 1
chr7A	692736531	692737094	TRIDC7AG071540	WRKY transcription factor 28
chr7A	692812665	692813943	TRIDC7AG071550	WRKY79 transcription factor
chr7A	692882464	692883581	TRIDC7AG071580	WRKY transcription factor 28
chr7A	692969473	692970658	TRIDC7AG071590	Lysosomal Pro-X carboxypeptidase
chr7A	693661541	693662810	TRIDC7AG071620	50S ribosomal protein L35
chr7A	693688456	693688798	TRIDC7AG071630	unknown function
chr7A	693759161	693762609	TRIDC7AG071640	homogentisate phytyltransferase 1
chr7A	693766408	693767158	TRIDC7AG071650	Plasma membrane ATPase 4
chr7A	693777093	693778790	TRIDC7AG071660	Receptor-like protein kinase
chr7A	693822589	693823847	TRIDC7AG071680	BTB/POZ domain-containing protein
chr7A	693858205	693859473	TRIDC7AG071690	Two-component response regulator ARR12
chr7A	693944669	693946431	TRIDC7AG071700	Two-component response regulator ARR12
chr7A	694139482	694140388	TRIDC7AG071710	Two-component response regulator ARR12
chr7A	694214076	694214997	TRIDC7AG071720	BTB/POZ domain-containing protein
chr7A	694275124	694278309	TRIDC7AG071740	unknown function
chr7A	694418590	694421850	TRIDC7AG071820	Homeobox protein knotted-1-like 11
chr7A	694424058	694429357	TRIDC7AG071830	Protein kinase superfamily protein
chr7A	694543516	694545688	TRIDC7AG071850	receptor-like protein kinase 4
chr7A	694653456	694657133	TRIDC7AG071910	Enhanced ethylene response protein 5
chr7A	694771576	694774964	TRIDC7AG071920	unknown function
chr7A	694777561	694780253	TRIDC7AG071930	Indole-3-glycerol phosphate synthase
chr7A	694785293	694785960	TRIDC7AG071940	undescribed protein
chr7A	694803579	694804010	TRIDC7AG071960	unknown function
chr7A	694952733	694958843	TRIDC7AG071990	Ribonuclease 3-like protein 2
chr7A	694964617	694965483	TRIDC7AG072000	S-adenosyl-L-methionine-dependent methyltransferases superfamily protein
chr7A	694973543	694975066	TRIDC7AG072010	unknown function
chr7A	695060815	695062434	TRIDC7AG072070	Rp1-like protein
chr7A	695105941	695110675	TRIDC7AG072080	Disease resistance protein (TIR-NBS-LRR class) family
chr7A	695217393	695219631	TRIDC7AG072100	MYB transcription factor-like
chr7A	695220078	695220409	TRIDC7AG072110	Demethylmenaquinone methyltransferase
chr7A	695315664	695320664	TRIDC7AG072140	Ribonuclease 3-like protein 2
chr7A	695331840	695333820	TRIDC7AG072150	ATP-dependent zinc metalloprotease FtsH
chr7A	695391790	695398413	TRIDC7AG072160	Nodulin-related protein
chr7A	695460074	695460505	TRIDC7AG072170	unknown function
chr7A	695548725	695549296	TRIDC7AG072200	unknown function
chr7A	695575380	695581983	TRIDC7AG072210	Nodulin-related protein
chr7A	695603100	695603971	TRIDC7AG072220	Ribosomal L5P family protein
chr7A	695613699	695614610	TRIDC7AG072230	ATP synthase subunit a
chr7A	695677518	695679472	TRIDC7AG072240	ATP-dependent zinc metalloprotease FtsH
chr7A	695702440	695705384	TRIDC7AG072250	Ribonuclease 3-like protein 2
chr7A	695719550	695722195	TRIDC7AG072260	Demethylmenaquinone methyltransferase
chr7A	695722686	695724345	TRIDC7AG072270	Myb-like DNA-binding domain containing protein, expressed
chr7A	695750994	695752369	TRIDC7AG072280	UDP-Glycosyltransferase superfamily protein
chr7A	695878283	695885156	TRIDC7AG072300	Methyl-CpG-binding domain-containing protein 13
chr7A	695902974	695920162	TRIDC7AG072320	Transcription initiation factor TFIID subunit 1
chr7A	695921236	695921967	TRIDC7AG072330	Factor of DNA methylation 1
chr7A	696004077	696015976	TRIDC7AG072340	Transcription initiation factor TFIID subunit 1
chr7A	696016556	696018532	TRIDC7AG072350	Transcription initiation factor TFIID subunit 1
chr7A	696022901	696025580	TRIDC7AG072360	unknown function
chr7A	696031789	696032672	TRIDC7AG072380	PLANT CADMIUM RESISTANCE 2
chr7A	696201425	696202143	TRIDC7AG072390	unknown function
chr7A	696366741	696367225	TRIDC7AG072400	Sterile alpha motif (SAM) domain-containing protein
chr7A	696367421	696367896	TRIDC7AG072410	unknown function
chr7A	696373505	696374189	TRIDC7AG072420	undescribed protein
chr7A	696387483	696396526	TRIDC7AG072430	NF-X1-type zinc finger protein NFXL1
chr7A	696414212	696414891	TRIDC7AG072440	Isoleucine--tRNA ligase
chr7A	696429655	696437597	TRIDC7AG072450	Kinetochore-associated protein MTW1
chr7A	696476985	696477687	TRIDC7AG072460	ROTUNDIFOLIA like 17
chr7A	696486239	696486881	TRIDC7AG072470	unknown function
chr7A	696497186	696497852	TRIDC7AG072480	undescribed protein
chr7A	696509024	696514612	TRIDC7AG072490	sugar transporter protein 7
chr7A	696532566	696533203	TRIDC7AG072500	calmodulin like 37
chr7A	696555484	696555927	TRIDC7AG072510	Calcium-binding EF-hand family protein
chr7A	696579895	696582911	TRIDC7AG072520	Endoplasmic reticulum lectin 1
chr7A	696602641	696604150	TRIDC7AG072540	Transmembrane amino acid transporter family protein
chr7A	696605158	696613017	TRIDC7AG072550	WD repeat-containing protein 36
chr7A	696693962	696699983	TRIDC7AG072570	Protein S-acyltransferase 24
chr7A	696702825	696706487	TRIDC7AG072580	Pyrophosphate-energized proton pump 1
chr7A	696741439	696743103	TRIDC7AG072590	ER membrane protein complex subunit 7 homolog
chr7A	696749657	696761173	TRIDC7AG072610	purple acid phosphatase 26
chr7A	696810785	696817763	TRIDC7AG072620	FAR1-related sequence 6
chr7A	696812220	696813968	TRIDC7AG072630	Protein kinase superfamily protein
chr7A	696864101	696871578	TRIDC7AG072640	Sucrose-phosphate synthase family protein
chr7A	696905323	696907449	TRIDC7AG072650	heptahelical transmembrane protein1
chr7A	697276124	697449607	TRIDC7AG072720	Formamidopyrimidine-DNA glycosylase
chr7A	697452889	697455445	TRIDC7AG072750	unknown function
chr7A	697997333	698000509	TRIDC7AG072790	NF-X1-type zinc finger protein NFXL1
chr7A	698135186	698135993	TRIDC7AG072850	undescribed protein
chr7A	698141493	698142674	TRIDC7AG072860	Pentatricopeptide repeat (PPR-like) superfamily protein
chr7A	698142140	698142732	TRIDC7AG072870	undescribed protein
chr7A	698505590	698507750	TRIDC7AG072880	unknown function
chr7A	698769147	698772844	TRIDC7AG072890	30S ribosomal protein S5
chr7A	698773390	698779760	TRIDC7AG072900	DNA-directed RNA polymerase subunit D
chr7A	698788545	698791850	TRIDC7AG072910	Actin-related protein 2/3 complex subunit 3
chr7A	698832756	698835068	TRIDC7AG072920	unknown function
chr7A	698883581	698884791	TRIDC7AG072930	Calcium-dependent lipid-binding (CaLB domain) family protein
chr7A	698895538	698896124	TRIDC7AG072940	60S ribosomal protein L30
chr7A	698896250	698897064	TRIDC7AG072950	Eukaryotic translation initiation factor 3 subunit M
chr7A	699006938	699007965	TRIDC7AG072960	undescribed protein
chr7A	699009377	699010158	TRIDC7AG072970	Bifunctional inhibitor/lipid-transfer protein/seed storage 2S albumin superfamily protein
chr7A	699010453	699010924	TRIDC7AG072980	36.4 kDa proline-rich protein
chr7A	699014553	699015993	TRIDC7AG072990	unknown function
chr7A	699128354	699130778	TRIDC7AG073010	TNF receptor-associated factor 6
chr7A	699142714	699145764	TRIDC7AG073020	TNF receptor-associated factor 5
chr7A	699206569	699219593	TRIDC7AG073030	Transcriptional corepressor SEUSS
chr7A	699397362	699401091	TRIDC7AG073040	Proteasome subunit beta type-3
chr7A	699405034	699412816	TRIDC7AG073050	Argonaute family protein
chr7A	699505214	699506237	TRIDC7AG073070	FAR1-related sequence 5
chr7A	699512497	699516045	TRIDC7AG073080	Phosphopantothenate--cysteine ligase 2
chr7A	699547793	699552924	TRIDC7AG073090	Phox (PX) domain-containing protein
chr7A	699554797	699557713	TRIDC7AG073100	Ubiquitin system component Cue protein
chr7A	699558976	699561064	TRIDC7AG073120	Ubiquitin system component Cue protein
chr7A	699570588	699573429	TRIDC7AG073130	Ubiquitin system component Cue protein
chr7A	699608334	699609864	TRIDC7AG073140	Cytochrome P450 superfamily protein
chr7A	699664095	699665739	TRIDC7AG073160	Cytochrome P450 superfamily protein
chr7A	699677703	699682065	TRIDC7AG073170	MAK16 protein-related
chr7A	699714009	699718186	TRIDC7AG073190	Cytochrome P450 superfamily protein
chr7A	699739252	699741405	TRIDC7AG073210	Cytochrome P450 superfamily protein
chr7A	699745432	699745620	TRIDC7AG073220	unknown function
chr7A	699773307	699774529	TRIDC7AG073230	Cytochrome P450 superfamily protein
chr7A	699890632	699894513	TRIDC7AG073240	Cytochrome P450 superfamily protein
chr7A	699899731	699903577	TRIDC7AG073250	Elongator complex protein 4
chr7A	699901836	699905671	TRIDC7AG073260	Protein kinase superfamily protein
chr7A	700287439	700290043	TRIDC7AG073300	Endo-1,3
chr7A	700405033	700406472	TRIDC7AG073310	Putative methyltransferase family protein
chr7A	700493139	700494079	TRIDC7AG073330	AP2-like ethylene-responsive transcription factor
chr7A	700521358	700522141	TRIDC7AG073350	ATP synthase subunit a, chloroplastic
chr7A	700579476	700581614	TRIDC7AG073360	Cytochrome P450 superfamily protein
chr7A	700640156	700640554	TRIDC7AG073370	receptor-like kinase
chr7A	700907755	701063864	TRIDC7AG073390	Calcium-dependent lipid-binding (CaLB domain) family protein
chr7A	701050250	701052601	TRIDC7AG073400	Disease resistance RPP8-like protein 3
chr7A	701053377	701058029	TRIDC7AG073410	Disease resistance protein
chr7A	701075047	701076780	TRIDC7AG073420	germin-like protein 2
chr7A	701080494	701086479	TRIDC7AG073430	E3 ubiquitin-protein ligase MARCH6
chr7A	701275278	701275955	TRIDC7AG073440	Chloroplast envelope membrane protein
chr7A	701276420	701276978	TRIDC7AG073450	undescribed protein
chr7A	701276930	701277663	TRIDC7AG073460	ATP synthase subunit a, chloroplastic
chr7A	701284454	701284838	TRIDC7AG073480	ATP synthase subunit b, chloroplastic
chr7A	701387994	701392055	TRIDC7AG073520	Oxysterol-binding protein-related protein 1C
chr7A	701490724	701492183	TRIDC7AG073530	unknown function
chr7A	701629247	701632067	TRIDC7AG073560	Secondary thiamine-phosphate synthase enzyme
chr7A	701634000	701634599	TRIDC7AG073570	Glutathione S-transferase family protein
chr7A	701652615	701654949	TRIDC7AG073580	translocon at inner membrane of chloroplasts 21
chr7A	701655145	701656781	TRIDC7AG073590	Zinc finger CCCH domain-containing protein 7
chr7A	701718194	701720247	TRIDC7AG073610	RING/U-box superfamily protein
chr7A	701741294	701742211	TRIDC7AG073620	myb domain protein 77
chr7A	701812498	701813986	TRIDC7AG073640	Disease resistance protein (CC-NBS-LRR class) family
chr7A	701814634	701816259	TRIDC7AG073650	Disease resistance protein (TIR-NBS-LRR class) family
chr7A	701870492	701871389	TRIDC7AG073660	Disease resistance-responsive (dirigent-like protein) family protein
chr7A	702075010	702075971	TRIDC7AG073720	60S ribosomal protein L27-3
chr7A	702105507	702106987	TRIDC7AG073730	UDP-Glycosyltransferase superfamily protein
chr7A	702115372	702117729	TRIDC7AG073740	Magnesium transporter NIPA2
chr7A	702154024	702155730	TRIDC7AG073750	Eukaryotic aspartyl protease family protein
chr7A	702178791	702180990	TRIDC7AG073760	1-aminocyclopropane-1-carboxylate oxidase
chr7A	702222015	702222668	TRIDC7AG073770	Eukaryotic aspartyl protease family protein
chr7A	702246110	702247046	TRIDC7AG073790	Protein-lysine methyltransferase METTL21D
chr7A	702287299	702293400	TRIDC7AG073800	Protein of unknown function (DUF668)
chr7A	702320662	702321081	TRIDC7AG073830	Chaperone protein DnaJ 1
chr7A	702600858	702601942	TRIDC7AG073880	Chaperone protein DnaJ
chr7A	702614070	702614480	TRIDC7AG073890	Chaperone protein DnaJ
chr7A	702638756	702639379	TRIDC7AG073910	Chaperone protein DnaJ 1
chr7A	702664730	702666529	TRIDC7AG073930	undescribed protein
chr7A	702761029	702762111	TRIDC7AG073940	Pathogenesis-related thaumatin superfamily protein
chr7A	702778685	702779905	TRIDC7AG073960	undescribed protein
chr7A	702782206	702782968	TRIDC7AG073970	unknown function
chr7A	702789782	702797530	TRIDC7AG073980	receptor kinase 2
chr7A	702803515	702806492	TRIDC7AG074000	unknown function
chr7A	702898033	702898961	TRIDC7AG074010	undescribed protein
chr7A	702905932	702912016	TRIDC7AG074020	F-box domain containing protein
chr7A	702935795	702941105	TRIDC7AG074030	Chaperone protein htpG family protein
chr7A	703189527	703190019	TRIDC7AG074050	Basic-leucine zipper (bZIP) transcription factor family protein
chr7A	703213430	703214257	TRIDC7AG074060	Basic-leucine zipper (bZIP) transcription factor family protein
chr7A	703216970	703218807	TRIDC7AG074080	F-box protein PP2-B1
chr7A	703236986	703238424	TRIDC7AG074090	F-box protein PP2-B1
chr7A	703249889	703251760	TRIDC7AG074100	F-box protein PP2-B1
chr7A	703267193	703267667	TRIDC7AG074110	Pentatricopeptide repeat-containing protein
chr7A	703298968	703300741	TRIDC7AG074120	unknown function
chr7A	703327240	703329022	TRIDC7AG074140	Cysteine/Histidine-rich C1 domain family protein
chr7A	703364533	703367151	TRIDC7AG074150	Protein NRT1/ PTR FAMILY 8.3
chr7A	703394117	703394806	TRIDC7AG074160	Glutathione S-transferase family protein
chr7A	703472467	703472868	TRIDC7AG074180	Chaperone protein DnaJ
chr7A	703476500	703486772	TRIDC7AG074190	Cytosine-specific methyltransferase NlaX
chr7A	703500749	703502017	TRIDC7AG074200	Phloem protein 2-B2
chr7A	703504270	703505111	TRIDC7AG074210	Basic-leucine zipper (bZIP) transcription factor family protein
chr7A	704127125	704129496	TRIDC7AG074220	dual specificity protein phosphatase family protein
chr7A	704132617	704133449	TRIDC7AG074230	TRICHOME BIREFRINGENCE-LIKE 8
chr7A	704237792	704241057	TRIDC7AG074240	Signal peptidase I
chr7A	704344006	704358327	TRIDC7AG074270	Polyadenylate-binding protein-interacting protein 9
chr7A	704378778	704382033	TRIDC7AG074290	Argonaute family protein
chr7A	704434125	704436762	TRIDC7AG074300	protein kinase 1B
chr7A	704490937	704491820	TRIDC7AG074310	histone H2A 6
chr7A	704637403	704638107	TRIDC7AG074320	histone H2A 6
chr7A	704968085	704968875	TRIDC7AG074330	U-box domain-containing protein 36
chr7A	704977530	704978426	TRIDC7AG074350	Senescence/dehydration-associated protein-related
chr7A	704984582	704989521	TRIDC7AG074360	Argonaute family protein
chr7A	705026873	705028356	TRIDC7AG074370	3-ketoacyl-CoA synthase 5
chr7A	705116318	705118202	TRIDC7AG074380	dual specificity protein phosphatase family protein
chr7A	705143309	705143572	TRIDC7AG074390	unknown function
chr7A	705218714	705222545	TRIDC7AG074410	Leucine-rich receptor-like protein kinase family protein
chr7A	705323144	705325705	TRIDC7AG074440	Bidirectional sugar transporter N3
chr7A	705356814	705358012	TRIDC7AG074450	Cytochrome P450 superfamily protein
chr7A	705384205	705385592	TRIDC7AG074460	unknown function
chr7A	705414983	705417867	TRIDC7AG074470	Pseudouridine synthase family protein
chr7A	705420408	705422024	TRIDC7AG074480	U3 small nucleolar RNA-associated protein 15 homolog
chr7A	705432094	705433039	TRIDC7AG074490	Disease resistance protein RGA2
chr7A	705511766	705512752	TRIDC7AG074520	unknown function
chr7A	705591073	705594152	TRIDC7AG074540	RING/U-box superfamily protein
chr7A	705664664	705668825	TRIDC7AG074580	Disease resistance protein (CC-NBS-LRR class) family
chr7A	705785417	705788821	TRIDC7AG074600	Powdery mildew resistance protein PM8
chr7A	705877842	705880212	TRIDC7AG074620	Disease resistance protein (CC-NBS-LRR class) family
chr7A	705914261	705915016	TRIDC7AG074630	Disease resistance protein RGA2
chr7A	705923382	705957740	TRIDC7AG074640	Disease resistance protein
chr7A	705923592	705925000	TRIDC7AG074650	Disease resistance protein
chr7A	705952642	705955259	TRIDC7AG074660	Pm3-like disease resistance protein
chr7A	705963761	705964381	TRIDC7AG074690	Disease resistance-responsive (dirigent-like protein) family protein
chr7A	706482111	706483346	TRIDC7AG074700	GDSL esterase/lipase
chr7A	706571097	706578175	TRIDC7AG074730	Protein MEMO1
chr7A	706653746	706655615	TRIDC7AG074750	GDSL esterase/lipase
chr7A	706674989	706681390	TRIDC7AG074760	unknown function
chr7A	706968748	706969967	TRIDC7AG074780	GDSL esterase/lipase
chr7A	707093968	707094601	TRIDC7AG074790	Cytokinin dehydrogenase 11
chr7A	707108174	707108326	TRIDC7AG074810	cytokinin oxidase/dehydrogenase 6
chr7A	707149194	707150132	TRIDC7AG074830	Lipase class 3 family protein / putative calmodulin-binding heat-shock protein
chr7A	707363959	707368449	TRIDC7AG074850	Protein phosphatase 2C family protein
chr7A	707385304	707386429	TRIDC7AG074870	12-oxophytodienoate reductase 2
chr7A	707429049	707430962	TRIDC7AG074890	Eukaryotic aspartyl protease family protein
chr7A	707441309	707446629	TRIDC7AG074900	HXXXD-type acyl-transferase family protein
chr7A	707447912	707450528	TRIDC7AG074940	unknown function
chr7A	707490932	707493570	TRIDC7AG074950	PIF1 helicase
chr7A	707975380	707976873	TRIDC7AG074980	Carbonic anhydrase
chr7A	708100767	708102292	TRIDC7AG074990	Carbonic anhydrase
chr7A	708184905	708186389	TRIDC7AG075000	Carbonic anhydrase
chr7A	708250109	708250311	TRIDC7AG075010	unknown function
chr7A	708257642	708260233	TRIDC7AG075020	BURP domain-containing protein 11
chr7A	708328272	708329953	TRIDC7AG075040	O-methyltransferase family protein
chr7A	708400913	708401400	TRIDC7AG075050	undescribed protein
chr7A	708401592	708401948	TRIDC7AG075060	4-hydroxy-4-methyl-2-oxoglutarate aldolase
chr7A	708598126	708601683	TRIDC7AG075070	polyamine oxidase 1
chr7A	708607751	708610311	TRIDC7AG075080	receptor kinase 2
chr7A	708615008	708616006	TRIDC7AG075090	Serine/threonine-protein kinase SAPK10
chr7A	708623170	708623952	TRIDC7AG075100	Coatomer, beta' subunit
chr7A	708627930	708632807	TRIDC7AG075130	receptor kinase 2
chr7A	708673219	708679119	TRIDC7AG075140	3-beta hydroxysteroid dehydrogenase/isomerase family protein
chr7A	708729439	708739088	TRIDC7AG075150	Pleckstrin homology (PH) domain-containing protein / lipid-binding START domain-containing protein
chr7A	708740918	708741937	TRIDC7AG075160	Glyoxylate/hydroxypyruvate reductase B
chr7A	708768435	708768887	TRIDC7AG075170	4-hydroxy-4-methyl-2-oxoglutarate aldolase
chr7A	708769052	708769416	TRIDC7AG075180	undescribed protein
chr7A	708849817	708850143	TRIDC7AG075190	undescribed protein
chr7A	708926161	708926537	TRIDC7AG075200	4-hydroxy-4-methyl-2-oxoglutarate aldolase
chr7A	708926756	708927107	TRIDC7AG075210	undescribed protein
chr7A	709577632	709583735	TRIDC7AG075220	Bromodomain-containing factor 2
chr7A	709619476	709619693	TRIDC7AG075230	Mediator of RNA polymerase II transcription subunit 15a
chr7A	709717539	709718796	TRIDC7AG075240	Disease resistance protein RPM1
chr7A	709798188	709806224	TRIDC7AG075260	receptor kinase 2
chr7A	709806311	709814994	TRIDC7AG075270	Coatomer, beta' subunit
chr7A	709856024	709862889	TRIDC7AG075290	Disease resistance protein
chr7A	709893362	709911412	TRIDC7AG075300	receptor-like protein kinase 4
chr7A	710056852	710057225	TRIDC7AG075330	Late embryogenesis abundant protein, group 3
chr7A	710057516	710059266	TRIDC7AG075340	Major facilitator superfamily domain-containing protein 12
chr7A	710137291	710138695	TRIDC7AG075350	receptor kinase 2
chr7A	710149849	710150589	TRIDC7AG075360	vesicle associated protein
chr7A	710186041	710186593	TRIDC7AG075380	undescribed protein
chr7A	710187321	710189054	TRIDC7AG075390	Major facilitator superfamily protein
chr7A	710417070	710419627	TRIDC7AG075440	receptor kinase 2
chr7A	710539592	710541914	TRIDC7AG075450	receptor kinase 2
chr7A	710547247	710549635	TRIDC7AG075460	Coatomer, beta' subunit
chr7A	710559378	710561210	TRIDC7AG075490	receptor kinase 1
chr7A	710568753	710571626	TRIDC7AG075500	Disease resistance protein RPP13
chr7A	710573117	710574351	TRIDC7AG075510	Disease resistance protein RPM1
chr7A	710710824	710711413	TRIDC7AG075550	Protein kinase superfamily protein
chr7A	711031995	711032408	TRIDC7AG075580	zinc finger protein 4
chr7A	711155340	711155835	TRIDC7AG075610	60S ribosomal protein L23
chr7A	712076590	712077932	TRIDC7AG075620	Transmembrane protein
chr7A	712145465	712146368	TRIDC7AG075630	Blue copper protein
chr7A	712188648	712190996	TRIDC7AG075640	Basic-leucine zipper (bZIP) transcription factor family protein
chr7A	712266446	712270568	TRIDC7AG075680	Zinc finger FYVE domain-containing protein 21
chr7A	712271595	712273688	TRIDC7AG075690	unknown function
chr7A	712273969	712277159	TRIDC7AG075700	Protein of unknown function (DUF616)
chr7A	712277761	712282909	TRIDC7AG075710	Zim17-type zinc finger protein
chr7A	712283445	712286021	TRIDC7AG075720	DDB1- and CUL4-associated factor 8
chr7A	712286670	712289726	TRIDC7AG075730	DDB1- and CUL4-associated factor 8
chr7A	712291442	712294855	TRIDC7AG075740	RNA-binding protein 1
chr7A	712786176	712801818	TRIDC7AG075750	Serine/threonine-protein kinase ATR
chr7A	712786844	712787241	TRIDC7AG075760	Transcription factor bHLH93
chr7A	712787330	712789003	TRIDC7AG075770	undescribed protein
chr7A	713222152	713224584	TRIDC7AG075810	Serine/threonine-protein kinase
chr7A	713235816	713237329	TRIDC7AG075820	GDSL esterase/lipase
chr7A	713248386	713251128	TRIDC7AG075830	GDSL esterase/lipase
chr7A	713393239	713394173	TRIDC7AG075880	receptor kinase 1
chr7A	713394388	713395501	TRIDC7AG075890	receptor kinase 1
chr7A	713422278	713434351	TRIDC7AG075900	Helicase SWR1
chr7A	713492649	713494140	TRIDC7AG075910	phospholipase D P2
chr7A	713495301	713496136	TRIDC7AG075920	phospholipase D alpha 1
chr7A	713513656	713514515	TRIDC7AG075930	phospholipase D alpha 1
chr7A	713514578	713517113	TRIDC7AG075940	Phospholipase D A
chr7A	713546756	713548421	TRIDC7AG075950	Thiosulfate sulfurtransferase/rhodanese-like domain-containing protein 1
chr7A	713603666	713604586	TRIDC7AG075970	expansin-like A2
chr7A	713615623	713619525	TRIDC7AG075980	26S protease regulatory subunit 8
chr7A	713659850	713661837	TRIDC7AG075990	12S seed storage globulin 1
chr7A	714145385	714146376	TRIDC7AG076020	sulfurtransferase protein 16
chr7A	714200072	714201225	TRIDC7AG076030	expansin-like A2
chr7A	714309630	714310030	TRIDC7AG076060	expansin-like A2
chr7A	714328320	714330004	TRIDC7AG076080	NADH dehydrogenase [ubiquinone] 1 beta subcomplex subunit 2
chr7A	714332521	714336045	TRIDC7AG076090	Mediator of RNA polymerase II transcription subunit 19a
chr7A	714493453	714494364	TRIDC7AG076100	Arabidopsis protein of unknown function (DUF241)
chr7A	714567412	714568251	TRIDC7AG076110	unknown function
chr7A	714654309	714656175	TRIDC7AG076120	Cytochrome P450 superfamily protein
chr7A	714669241	714670483	TRIDC7AG076130	BTB/POZ domain-containing protein
chr7A	714690602	714692087	TRIDC7AG076140	BTB/POZ domain-containing protein
chr7A	714858956	714860959	TRIDC7AG076170	Cyclin B2
chr7A	714865491	714869794	TRIDC7AG076180	Transmembrane protein 184C
chr7A	714871479	714876159	TRIDC7AG076190	1,4-alpha-glucan branching enzyme GlgB
chr7A	714889151	714909932	TRIDC7AG076220	1,4-alpha-glucan branching enzyme GlgB
chr7A	714914220	714915110	TRIDC7AG076230	NAC domain containing protein 36
chr7A	715341270	715342389	TRIDC7AG076270	Chitinase family protein
chr7A	715482287	715482515	TRIDC7AG076280	ATP-dependent zinc metalloprotease FtsH 3
chr7A	715491218	715492048	TRIDC7AG076290	undescribed protein
chr7A	715661084	715662422	TRIDC7AG076300	Protein FAR1-RELATED SEQUENCE 3
chr7A	716191791	716211099	TRIDC7AG076340	U-box domain-containing protein 15
chr7A	716333910	716365873	TRIDC7AG076360	catalase 2
chr7A	716367891	716375059	TRIDC7AG076400	Leucine-rich receptor-like protein kinase family protein
chr7A	716377830	716380496	TRIDC7AG076420	Hexosyltransferase
chr7A	716384682	716388253	TRIDC7AG076440	Protein kinase superfamily protein
chr7A	716481269	716483095	TRIDC7AG076520	Cathepsin K
chr7A	716564286	716572435	TRIDC7AG076530	NB-ARC domain-containing disease resistance protein
chr7A	716839368	716841107	TRIDC7AG076580	unknown function
chr7A	717022357	717026700	TRIDC7AG076600	tRNA-splicing endonuclease subunit Sen2-1
chr7A	717023040	717026649	TRIDC7AG076610	Ser/Thr-rich protein T10 in DGCR region
chr7A	717302455	717305922	TRIDC7AG076630	Core-2/I-branching beta-1,6-N-acetylglucosaminyltransferase family protein
chr7A	717379041	717380794	TRIDC7AG076640	Core-2/I-branching beta-1,6-N-acetylglucosaminyltransferase family protein
chr7A	717390333	717394942	TRIDC7AG076650	Disease resistance protein
chr7A	717396266	717399975	TRIDC7AG076660	Flavin-containing monooxygenase family protein
chr7A	717499359	717500387	TRIDC7AG076680	Chitinase family protein
chr7A	717619962	717621877	TRIDC7AG076690	high mobility group B2
chr7A	717657496	717659362	TRIDC7AG076710	receptor-like protein kinase 2
chr7A	717667262	717673793	TRIDC7AG076720	Taxadiene synthase
chr7A	717680086	717684378	TRIDC7AG076730	L-tyrosine decarboxylase
chr7A	717793319	717798729	TRIDC7AG076740	terpene synthase 04
chr7A	717862771	717863669	TRIDC7AG076750	BURP domain-containing protein
chr7A	718154381	718155424	TRIDC7AG076840	Aquaporin-like superfamily protein
chr7A	718163424	718172073	TRIDC7AG076860	Actin cytoskeleton-regulatory complex protein pan1
chr7A	718236191	718238988	TRIDC7AG076870	Kinesin-like
chr7A	718349226	718352265	TRIDC7AG076880	P0402A09.14 protein
chr7A	718697171	718697648	TRIDC7AG076900	17.5 kDa class I heat shock protein
chr7A	718748743	718752413	TRIDC7AG076920	Disease resistance protein
chr7A	718755758	718758118	TRIDC7AG076930	Disease resistance protein
chr7A	718763179	718766119	TRIDC7AG076940	Myb-like protein G
chr7A	718880231	718881861	TRIDC7AG076960	Serine/threonine-protein kinase PBS1
chr7A	719006082	719008242	TRIDC7AG077010	unknown function
chr7A	719062261	719063356	TRIDC7AG077040	sugar transporter 14
chr7A	719148570	719149133	TRIDC7AG077060	undescribed protein
chr7A	719194852	719195664	TRIDC7AG077070	RING/U-box superfamily protein
chr7A	719311304	719313044	TRIDC7AG077080	FAR1-related sequence 5
chr7A	719461189	719475200	TRIDC7AG077090	callose synthase 1
chr7A	719481791	719486304	TRIDC7AG077100	cellulose-synthase like D2
chr7A	719609991	719611814	TRIDC7AG077120	Major facilitator superfamily protein
chr7A	719675714	719676260	TRIDC7AG077130	Disease resistance protein
chr7A	719758083	719758629	TRIDC7AG077140	Disease resistance protein
chr7A	719775660	719781038	TRIDC7AG077150	Disease resistance protein
chr7A	719781161	719783167	TRIDC7AG077160	unknown function
chr7A	719952509	719952958	TRIDC7AG077180	MATE efflux family protein
chr7A	720106114	720115246	TRIDC7AG077190	NEP1-interacting protein 1
chr7A	720799090	720799656	TRIDC7AG077270	undescribed protein
chr7A	720817349	720819205	TRIDC7AG077280	General transcription factor 2-related zinc finger protein
chr7A	720883260	720915774	TRIDC7AG077290	Chloroplastic group IIA intron splicing facilitator CRS1, chloroplastic
chr7A	721057230	721058372	TRIDC7AG077320	PHYTOENE SYNTHASE
chr7A	721607280	721613184	TRIDC7AG077350	Argonaute family protein
chr7A	722235030	722312803	TRIDC7AG077360	Disease resistance protein (CC-NBS-LRR class) family
chr7A	722334572	722344677	TRIDC7AG077380	Chromodomain-helicase-DNA-binding protein 5
chr7A	722384422	722385726	TRIDC7AG077400	Glucan endo-1,3-beta-glucosidase
chr7A	722469272	722470277	TRIDC7AG077460	MADS-box transcription factor family protein
chr7A	722580885	722581795	TRIDC7AG077470	Agamous-like MADS-box protein AGL62
chr7A	722589978	722593755	TRIDC7AG077480	Cgi-62, putative
chr7A	722594128	722595951	TRIDC7AG077490	4-hydroxy-4-methyl-2-oxoglutarate aldolase
chr7A	722628136	722628800	TRIDC7AG077510	Thaumatin-like pathogenesis-related protein 1
chr7A	722643386	722644885	TRIDC7AG077520	UDP-Glycosyltransferase superfamily protein
chr7A	722922616	722929617	TRIDC7AG077550	DNA-directed RNA polymerases I, II, and III subunit RPABC4
chr7A	722929834	722932318	TRIDC7AG077560	Delta(24)-sterol reductase
chr7A	723537667	723540074	TRIDC7AG077630	Peptidoglycan-binding LysM domain-containing protein
chr7A	723544657	723546330	TRIDC7AG077650	tRNA dimethylallyltransferase 9
chr7A	723572472	723573624	TRIDC7AG077660	Ycf48-like protein
chr7A	723578263	723579737	TRIDC7AG077670	Leucine-rich repeat receptor-like protein kinase family protein
chr7A	723661860	723662682	TRIDC7AG077720	Transcription initiation factor TFIIE, beta subunit
chr7A	723663480	723664768	TRIDC7AG077730	Protein of unknown function (DUF579)
chr7A	723743247	723743983	TRIDC7AG077740	dehydrin family protein
chr7A	724139742	724144155	TRIDC7AG077800	Disease resistance protein RPP13
chr7A	724177826	724188452	TRIDC7AG077810	Disease resistance protein RPP13
chr7A	724259679	724261268	TRIDC7AG077820	Cathepsin B-like cysteine proteinase 1
chr7A	724269549	724271436	TRIDC7AG077830	DNA-binding protein RHL1
chr7A	724478965	724482453	TRIDC7AG077850	Transmembrane protein 53
chr7A	724483021	724486298	TRIDC7AG077860	Disease resistance protein
chr7A	724579645	724583181	TRIDC7AG077870	Disease resistance protein
chr7A	724604641	724608380	TRIDC7AG077880	Disease resistance protein
chr7A	724619629	724621278	TRIDC7AG077890	Disease resistance protein
chr7A	724699371	724700711	TRIDC7AG077910	Spc97 / Spc98 family of spindle pole body (SBP) component
chr7A	724903793	724914947	TRIDC7AG077930	Prolyl oligopeptidase family protein
chr7A	724953465	724954821	TRIDC7AG077940	receptor kinase 3

## Sheet: Supplementary Table 6
Supplementary Table 6. Anchoring of the QPm.GZ1-7A locus from the GZ1xDIM25 map to the cv. Zavitan genome sequence and identification of candidate genes.
The flanking markers used for anchoring the locus to the reference genome of cv. Zavitan are highlighted in orange. Description of genes with known relation to powdery mildew resistance are highlighted in red.
	GZ1xEBL 2A (cM)	Marker ID	Positions in cv. Zavitan genome	Region length (Mb)	Sequence
QPm.GZ1-7A	126.93	12772174-8	564777524	143.823	TGCAGCCGTGGCTTGAACCTAAGGAAAGATTTCTTTAGTGGCTTGTGGAGGGGTGTGGAGGGGACGGTG
	127.92	1046696-66	567718815		TGCAGATTCCCCACAGCCCCGCCGTCGTCTTCCAGCGCCAATTCCCCTGAAGCTCCTGACGAATGCGAT
	129.92	1218818-44	572339627		TGCAGGCCATGGCAGGCCGACGACAAGAGCAATGCGCATGTCAGTGCTACGGAGAGCTTAAGCCAGCCG
	130.58	1025414-45	577794365		TGCAGTGGCGCCGCATGGTGGACGACCTCCGCTCCAAGGGCTCGTTGTGCAATTGCATCTCAGTCTGCG
	134.34	1269396-34	590941620		TGCAGCTCCCGCTCGCTGTAGCCAAGATGCAGCGCGGCGAGGGACTTGGCGCGGAGGCGACCACCGAGA
	140.6	1100604-11	609034415		TGCAGGGACGTGCCAGGTCATGCAAAAATTGACTATGGCGCAAAAGGACGCCG
	140.93	3021169-6	612810963		TGCAGATAAATATACAGTGATCAGAATCAGTGAGCTAGCTAGCCG
	142.6	3029189-16	615529789		TGCAGCAAATAGGAGCCGAAACGCACAAGGGAAGACAGAGTGGGCCG
	147.35	3064654-61	624318248		TGCAGGGTGCGCCCAATCCATGGCGAGGCGAGCGTTCTCGATCAGTTGGCGCATGCTGATCAGCGGCTT
	148.34	2250688-31	627342166		TGCAGATTAGTCTTCCCAAATCTTCAGTAGTCCCAATCCGCTGCGACGACATCGACCTCGCCTCCGTCC
	149.33	3064359-62	630046254		TGCAGGTGGCTCAGTATCCGTGCCTTCCACCCTGCATCCGCCCAGATCGACGCAGCACATGCTAGCCCG
	149.66	1112580-49	630776764		TGCAGTCTTCTCTGAATTCACGAGTTATTATTCAGAGATTCCCCACCCCCTCTGAACTCAGCAGACCGA
	159.11	2276366-41	648883161		TGCAGCCATGACCACACTACGGCTATTCTCCAGTCAGCGTCGCTAGTCGATCCATCACTGTGGCTATTC
	163.86	1057690-13	653253400		TGCAGTCCGAATGACCTTTCTCAGGCACTGCCAGGCATGCTCAGCGGAGACGCATGGGTCCAAAGATCT
	165.19	2276483-37	656231663		TGCAGTACAATAAACGCCACACACATCGTCCGATCTGCTGCTTACCCTTTTCTCGTAACTCGACAAGGT
	165.52	2276291-30	658838338		TGCAGTTCTCTCGTTGGAGACTTCGTCGAGACTGCTTCGTGGTCGTGGTAGGGACGGACTCTGCAACCG
	165.85	1717073-22	659521890		TGCAGCACACATGCGGGAGTCGGGGAGGGAGCGGCATCCCGGCCGATTTGGACGAGCAGCCACCGAAGT
	168.53	997641-23	665861092		TGCAGCCGAACACCATGTCGGTGAAGACCCTGTTCCCCAAACCGAACGCTTCGGTGGCGAGGTAGCCGA
	170.87	1076976-47	667553287		TGCAGCATCGGGTTGATGTGGCCCTGGAATGGCAGCGGGAACATCAGTACTCTGCGTGCGCGCGCATGC
	171.86	1008272-10	667073960		TGCAGGCCATGTACGCACTGAGCTGCGGCAGCCTACGGTTCCGCGGCCATGCGCGCGGTCGGCGCGGAC
	173.52	1082538-14	670743353		TGCAGTTGCCGTAAATCTTGCTGCGAGATTCGCCTCCATGCCTCCAGCGACGGCTTCCTCATCGTCTAG
	174.18	3064940-23	674675640		TGCAGCCCTTGCTCGGATGGCCACGACGGGCGGCCCG
	176.19	4007954-30	676401412		TGCAGAATAATCTTTCGAACTCGGTGCGTGCTCGCTGGCTCGCCG
	176.52	7338955-15	677247567		TGCAGCGGTGGCGTCACCGTCGTCCATGCTGGTCGTGGGAAGCGGACGTCGGCTAGGATTAGGGTTAGG
	179.54	1201524-5	-		TGCAGGTGTAATCATTTTGCCCTTTACACGCACGCACGCACGCACGCACGCAAGCTTCCTCCCCTGCTC
	180.2	1096320-47	684494786		TGCAGCGTGTCAGTAGAAGGTGCAGACGTTACGGCCGTCAGTGGCCTTGGTGGCTGGGCCG
	202.46	1235441-14	695548927		TGCAGGGAGCTCGCAGTGTGCGATCCCCTGCACCGCCGCTACGTCCTGCTCCCTCCG
	203.12	1027229-57	696058143		TGCAGTAAGAAGCGACAGCAGCTGGGCGCTGCGTGGGCGTTGGCGCGCGCGGAGGCGCGGCCATGGGTG
	206.49	1143450-41	697968493		TGCAGCCCCCCTGCGCCGTCGCCGTGGGACGCCTGCATTCTGCTGCTCCG
	206.82	1767271-5	-		TGCAGTCTCCCGAAGGTGTTGTGGCAAGAATTTCTCTGTTTCGATGGCGATGACGGTGTGGAGTTCGCT
	210.18	1084130-47	-		TGCAGAACCACGTTCATCTTTACCTCTCCCATTGCTGGCGGAATCCATGCCATATTGTGCTTCGTCGCC
	210.84	4991419-14	703990879		TGCAGAGAACAGGTACGCTGGTCGGAGCCAGCTGATGATCTCCGCCG
	215.25	1010193-37	707108593		TGCAGATGAAGCTCGTCTCGTCTGGCGGTGGGGCGGCTTTCGCCGACGTCCCCG
	215.58	4990735-8	708600178		TGCAGGCTCGTCACGCGGGGTGGCTCGGCGAACTCGAAGTCGTGCTGGTAGTAGTCGATCACCATGTCC
	216.57	4995596-5	707441563		TGCAGATACTCGGGCTCGAGCGCGAACAGCACGGCGATGCCGTCGTCCCTGTCGGCGCCGCGCTGCGTC
Genes predicted in the selected region of the Zavitan 2A chromosome
Zavitan region 2A:
Chromosome	Position		gene_id	Description
chr7A	564758134	564758468	TRIDC7AG054380	undescribed protein
chr7A	565208412	565208413	TRIDC7AG054400	Alpha/beta hydrolase domain-containing protein 13-
chr7A	565251811	565251812	TRIDC7AG054410	Alpha-L-fucosidase 2
chr7A	565309057	565309449	TRIDC7AG054420	diacylglycerol kinase 5
chr7A	565325966	565325982	TRIDC7AG054440	Transmembrane amino acid transporter family protein
chr7A	566470746	566470747	TRIDC7AG054520	glutamine dumper 4
chr7A	567202604	567202715	TRIDC7AG054570	P40Sh249C12
chr7A	569027415	569027476	TRIDC7AG054620	unknown function
chr7A	569052577	569053434	TRIDC7AG054640	unknown function
chr7A	569618989	569619303	TRIDC7AG054720	cellulose synthase-like A3-
chr7A	569876379	569876379	TRIDC7AG054740	cellulose synthase-like A3-
chr7A	569973305	569973306	TRIDC7AG054760	unknown function
chr7A	569975914	569975914	TRIDC7AG054780	Peroxiredoxin-2B-
chr7A	570150187	570150240	TRIDC7AG054800	unknown function
chr7A	570698061	570700018	TRIDC7AG054840	PLATZ transcription factor family protein
chr7A	570730396	570730396	TRIDC7AG054860	Domain of unknown function (DUF23)
chr7A	571442812	571442812	TRIDC7AG054910	AT-hook motif nuclear-localized protein 20
chr7A	571713168	571713169	TRIDC7AG054920	unknown function
chr7A	571746481	571746481	TRIDC7AG054980	Histone-lysine N-methyltransferase ATXR4
chr7A	572467096	572468387	TRIDC7AG055040	undescribed protein
chr7A	572677026	572677149	TRIDC7AG055070	undescribed protein
chr7A	572691691	572692257	TRIDC7AG055080	PERQ amino acid-rich with GYF domain-containing protein 2
chr7A	572697026	572697415	TRIDC7AG055120	undescribed protein
chr7A	572981362	572983384	TRIDC7AG055160	SPFH/Band 7/PHB domain-containing membrane-associated protein family
chr7A	573396490	573396546	TRIDC7AG055210	undescribed protein
chr7A	573538277	573538278	TRIDC7AG055220	undescribed protein
chr7A	573843912	573844084	TRIDC7AG055240	undescribed protein
chr7A	574205096	574205678	TRIDC7AG055300	undescribed protein
chr7A	574208419	574209271	TRIDC7AG055310	glutamate dehydrogenase 3
chr7A	574637467	574637760	TRIDC7AG055390	undescribed protein
chr7A	574647470	574647471	TRIDC7AG055400	Brefeldin A-inhibited guanine nucleotide-exchange protein 1
chr7A	574828891	574828968	TRIDC7AG055420	bZIP transcription factor 60
chr7A	574873418	574873419	TRIDC7AG055430	undescribed protein
chr7A	574873838	574874562	TRIDC7AG055450	undescribed protein
chr7A	574955487	574955488	TRIDC7AG055480	undescribed protein
chr7A	575029621	575030535	TRIDC7AG055490	undescribed protein
chr7A	575048135	575048265	TRIDC7AG055500	undescribed protein
chr7A	576318240	576318493	TRIDC7AG055580	expansin A2
chr7A	576829792	576832138	TRIDC7AG055630	Retrotransposon protein, putative, unclassified
chr7A	576893761	576895938	TRIDC7AG055660	undescribed protein
chr7A	577115189	577115221	TRIDC7AG055720	undescribed protein
chr7A	577658789	577658790	TRIDC7AG055770	Protein kinase superfamily protein
chr7A	577671356	577672243	TRIDC7AG055800	Protein kinase superfamily protein
chr7A	577675064	577675378	TRIDC7AG055820	F-box domain containing protein-
chr7A	577795696	577795696	TRIDC7AG055830	Uncharacterised conserved protein UCP015417, vWA
chr7A	577825772	577825853	TRIDC7AG055870	MethioninetRNA ligase
chr7A	577846572	577847300	TRIDC7AG055880	unknown function
chr7A	577849105	577849690	TRIDC7AG055890	Retrotransposon protein, putative, unclassified
chr7A	577850834	577851067	TRIDC7AG055900	undescribed protein
chr7A	578233150	578233367	TRIDC7AG055950	undescribed protein
chr7A	578466304	578466422	TRIDC7AG055970	RAB6A-GEF complex partner protein 2-
chr7A	578480879	578480879	TRIDC7AG055980	unknown function
chr7A	578545982	578546242	TRIDC7AG056010	Non-structural maintenance of chromosomes element 4 homolog A-
chr7A	578934349	578934563	TRIDC7AG056040	undescribed protein
chr7A	579122082	579122955	TRIDC7AG056050	undescribed protein
chr7A	579708335	579708473	TRIDC7AG056090	undescribed protein
chr7A	580233527	580233527	TRIDC7AG056120	TBCC domain-containing protein 1-
chr7A	582009264	582009265	TRIDC7AG056210	undescribed protein
chr7A	582096690	582097620	TRIDC7AG056250	Zinc finger A20 and AN1 domain-containing stress-associated protein 8
chr7A	582364549	582364714	TRIDC7AG056260	undescribed protein
chr7A	582395470	582395471	TRIDC7AG056280	Zinc finger protein 282
chr7A	582425854	582426189	TRIDC7AG056290	BED zinc finger ;hAT family dimerisation domain
chr7A	583239128	583239130	TRIDC7AG056310	undescribed protein
chr7A	583344237	583344747	TRIDC7AG056330	undescribed protein
chr7A	583564257	583564885	TRIDC7AG056340	undescribed protein
chr7A	583568825	583568953	TRIDC7AG056350	undescribed protein
chr7A	583714979	583715056	TRIDC7AG056360	Pectin lyase-like superfamily protein-
chr7A	583950956	583950957	TRIDC7AG056370	undescribed protein
chr7A	584979921	584979922	TRIDC7AG056410	undescribed protein
chr7A	585692353	585692403	TRIDC7AG056430	Pectin lyase-like superfamily protein-
chr7A	586072337	586072351	TRIDC7AG056470	microtubule-associated proteins 65-1
chr7A	586174437	586174438	TRIDC7AG056480	Eukaryotic aspartyl protease family protein
chr7A	586372807	586372807	TRIDC7AG056520	unknown function
chr7A	586663800	586663801	TRIDC7AG056550	Protein FAM63A
chr7A	587637740	587638154	TRIDC7AG056590	undescribed protein
chr7A	588500860	588501135	TRIDC7AG056640	undescribed protein
chr7A	589133997	589134214	TRIDC7AG056690	stress enhanced protein 1
chr7A	589162324	589162335	TRIDC7AG056710	Calcineurin subunit B
chr7A	589533828	589533870	TRIDC7AG056750	Protein of unknown function (DUF962)
chr7A	589674906	589674906	TRIDC7AG056760	unknown function
chr7A	589684768	589684768	TRIDC7AG056770	Mitochondrial substrate carrier family protein
chr7A	589696343	589696344	TRIDC7AG056790	Pentatricopeptide repeat-containing protein-
chr7A	589768788	589768789	TRIDC7AG056800	HXXXD-type acyl-transferase family protein
chr7A	590185580	590185580	TRIDC7AG056820	undescribed protein
chr7A	590187867	590188624	TRIDC7AG056840	undescribed protein
chr7A	590427470	590427484	TRIDC7AG056870	unknown function
chr7A	590430496	590430590	TRIDC7AG056880	undescribed protein
chr7A	591167014	591167107	TRIDC7AG056910	F-box family protein-
chr7A	591301110	591301634	TRIDC7AG056930	F-box protein SKIP31-
chr7A	591391593	591391725	TRIDC7AG056980	Short-chain dehydrogenase/reductase 2b-
chr7A	591421268	591421520	TRIDC7AG057010	undescribed protein
chr7A	591676665	591676665	TRIDC7AG057040	undescribed protein
chr7A	591772501	591772593	TRIDC7AG057050	undescribed protein
chr7A	591800836	591801021	TRIDC7AG057060	arogenate dehydrogenase
chr7A	591826739	591826987	TRIDC7AG057080	undescribed protein
chr7A	593370243	593370243	TRIDC7AG057170	zinc finger (C2H2 type) family protein
chr7A	593372955	593372955	TRIDC7AG057180	Peptidyl-prolyl cis-trans isomerase B
chr7A	593378900	593378901	TRIDC7AG057200	Rer1 family protein
chr7A	593381523	593382753	TRIDC7AG057210	unknown function
chr7A	594230225	594230538	TRIDC7AG057260	Adenylate cyclase
chr7A	594922784	594922784	TRIDC7AG057270	mitogen-activated protein kinase 16-
chr7A	595053054	595053055	TRIDC7AG057280	Protein strawberry notch
chr7A	597146644	597146888	TRIDC7AG057340	undescribed protein
chr7A	598830176	598830833	TRIDC7AG057380	undescribed protein
chr7A	599227382	599227594	TRIDC7AG057390	undescribed protein
chr7A	599328465	599328465	TRIDC7AG057400	Cytochrome P450 superfamily protein
chr7A	599618702	599618702	TRIDC7AG057450	Protein FAR1-RELATED SEQUENCE 5-
chr7A	599620084	599620085	TRIDC7AG057470	undescribed protein
chr7A	599624450	599624736	TRIDC7AG057490	G-type lectin S-receptor
chr7A	599819366	599819366	TRIDC7AG057510	UDP-Glycosyltransferase superfamily protein-
chr7A	600036286	600036319	TRIDC7AG057520	undescribed protein
chr7A	600047331	600047331	TRIDC7AG057530	UDP-Glycosyltransferase superfamily protein-
chr7A	600047751	600048078	TRIDC7AG057540	UDP-Glycosyltransferase superfamily protein-
chr7A	600446582	600446582	TRIDC7AG057580	Protein NRT1/ PTR FAMILY 8.3
chr7A	600456858	600457223	TRIDC7AG057590	Retrotransposon protein, putative, unclassified
chr7A	600458883	600458884	TRIDC7AG057600	Protein NRT1/ PTR FAMILY 8.3
chr7A	600875179	600875478	TRIDC7AG057640	undescribed protein
chr7A	600878336	600878398	TRIDC7AG057650	undescribed protein
chr7A	600882316	600882590	TRIDC7AG057680	undescribed protein
chr7A	600886859	600886859	TRIDC7AG057690	Thylakoid lumenal 16.5 kDa protein, chloroplastic
chr7A	600989204	600989433	TRIDC7AG057710	Exostosin-2-
chr7A	601299129	601299130	TRIDC7AG057720	Ribosomal RNA large subunit methyltransferase E
chr7A	601302551	601302552	TRIDC7AG057730	unknown function
chr7A	601332136	601332215	TRIDC7AG057740	myb domain protein 36
chr7A	601649376	601649377	TRIDC7AG057760	unknown function
chr7A	602819878	602819878	TRIDC7AG057840	Leucine-rich repeat receptor-like protein kinase family protein
chr7A	603020585	603020809	TRIDC7AG057850	Zinc finger CCCH domain-containing protein 46-
chr7A	603024354	603025134	TRIDC7AG057870	Protein of unknown function, DUF547
chr7A	603107540	603107751	TRIDC7AG057900	hAT transposon superfamily protein
chr7A	603441807	603441839	TRIDC7AG057920	hAT transposon superfamily protein
chr7A	604072324	604072325	TRIDC7AG057960	FAR1-related sequence 4-
chr7A	604680911	604680950	TRIDC7AG057990	myb-like transcription factor family protein-
chr7A	604853473	604853479	TRIDC7AG058020	3-phosphoinositide-dependent protein kinase
chr7A	604892682	604892842	TRIDC7AG058040	auxin response factor 19
chr7A	605134701	605134823	TRIDC7AG058070	undescribed protein
chr7A	605144184	605144184	TRIDC7AG058080	putative type 1 membrane protein
chr7A	605150001	605150001	TRIDC7AG058090	undescribed protein
chr7A	605198256	605198484	TRIDC7AG058100	Galactokinase
chr7A	605504384	605504983	TRIDC7AG058140	methyl-CPG-binding domain protein 02
chr7A	605540040	605540122	TRIDC7AG058150	B3 domain-containing protein-
chr7A	605878394	605878903	TRIDC7AG058200	L-lactate dehydrogenase A-
chr7A	606184613	606184613	TRIDC7AG058240	Monothiol glutaredoxin-S9-
chr7A	606621310	606621310	TRIDC7AG058300	undescribed protein
chr7A	606871323	606871423	TRIDC7AG058340	Beta-carotene isomerase D27, chloroplastic-
chr7A	606938377	606938377	TRIDC7AG058360	undescribed protein
chr7A	607620249	607620250	TRIDC7AG058430	Peptidyl-prolyl cis-trans isomerase B2
chr7A	607820005	607820056	TRIDC7AG058470	undescribed protein
chr7A	607822883	607822883	TRIDC7AG058480	heavy metal atpase 3
chr7A	607860444	607861262	TRIDC7AG058500	Zinc transporter 10
chr7A	608057743	608058254	TRIDC7AG058540	undescribed protein
chr7A	608093859	608093860	TRIDC7AG058550	Basic-leucine zipper (bZIP) transcription factor family protein-
chr7A	608248203	608248203	TRIDC7AG058570	unknown function
chr7A	608251311	608252184	TRIDC7AG058590	undescribed protein
chr7A	608683358	608683393	TRIDC7AG058620	undescribed protein
chr7A	608691598	608691598	TRIDC7AG058630	Pentatricopeptide repeat-containing protein-
chr7A	608693176	608693576	TRIDC7AG058640	undescribed protein
chr7A	608729143	608729176	TRIDC7AG058650	Subtilisin-like protease-
chr7A	608827019	608827019	TRIDC7AG058660	L-gulonolactone oxidase 2-
chr7A	608872791	608873168	TRIDC7AG058680	undescribed protein
chr7A	608875877	608875878	TRIDC7AG058690	Nuclear transport factor 2
chr7A	608958605	608958605	TRIDC7AG058720	ENTH/ANTH/VHS superfamily protein
chr7A	609056732	609056815	TRIDC7AG058740	anthranilate synthase 2
chr7A	609059966	609060073	TRIDC7AG058750	Zinc finger protein CONSTANS-LIKE 7-
chr7A	609253202	609253203	TRIDC7AG058780	mitogen-activated protein kinase 1-
chr7A	610023574	610023595	TRIDC7AG058850	undescribed protein
chr7A	612209129	612209129	TRIDC7AG058970	undescribed protein
chr7A	612501057	612501058	TRIDC7AG058990	undescribed protein
chr7A	612682022	612682022	TRIDC7AG059000	receptor-like protein kinase 4-
chr7A	612749408	612749409	TRIDC7AG059020	unknown function
chr7A	612810484	612810485	TRIDC7AG059030	NAD(P)H dehydrogenase (quinone)
chr7A	612833604	612833605	TRIDC7AG059040	Biphenyl 2,3-dioxygenase subunit alpha-
chr7A	612974865	612974866	TRIDC7AG059060	unknown function
chr7A	613053610	613053794	TRIDC7AG059070	Leucine-rich repeat receptor-like protein kinase family protein
chr7A	613234416	613234527	TRIDC7AG059120	undescribed protein
chr7A	613333643	613334351	TRIDC7AG059130	NBS-LRR disease resistance protein-like
chr7A	613352605	613352834	TRIDC7AG059150	undescribed protein
chr7A	613976841	613976841	TRIDC7AG059200	Anaphase-promoting complex subunit 10-
chr7A	614263006	614264541	TRIDC7AG059250	undescribed protein
chr7A	614817474	614817475	TRIDC7AG059300	undescribed protein
chr7A	615081855	615082188	TRIDC7AG059330	receptor-like protein kinase 2-
chr7A	615397492	615397671	TRIDC7AG059350	receptor-like protein kinase 2-
chr7A	615546156	615547063	TRIDC7AG059390	Xyloglucan endotransglucosylase/hydrolase family protein
chr7A	615649995	615649996	TRIDC7AG059400	undescribed protein
chr7A	615703318	615703318	TRIDC7AG059420	T-complex protein 1 subunit delta-
chr7A	615955547	615956377	TRIDC7AG059430	xyloglucan endotransglucosylase/hydrolase 25
chr7A	615998857	615999121	TRIDC7AG059440	xyloglucan endotransglucosylase/hydrolase 25
chr7A	616722360	616722398	TRIDC7AG059490	Xyloglucan endotransglucosylase/hydrolase family protein
chr7A	616756601	616756601	TRIDC7AG059500	xyloglucan endotransglucosylase/hydrolase 12
chr7A	616880676	616880676	TRIDC7AG059520	Chlororespiratory reduction 42
chr7A	617005279	617005280	TRIDC7AG059530	Inositol polyphosphate multikinase
chr7A	617118798	617119804	TRIDC7AG059540	Xyloglucan endotransglucosylase/hydrolase family protein
chr7A	617482670	617484018	TRIDC7AG059570	undescribed protein
chr7A	617487863	617488123	TRIDC7AG059600	undescribed protein
chr7A	617774761	617775195	TRIDC7AG059640	unknown function
chr7A	617783139	617784293	TRIDC7AG059660	undescribed protein
chr7A	618028736	618030325	TRIDC7AG059690	undescribed protein
chr7A	618227913	618228064	TRIDC7AG059710	undescribed protein
chr7A	618228809	618228809	TRIDC7AG059730	undescribed protein
chr7A	618244500	618244621	TRIDC7AG059740	RING/U-box superfamily protein-
chr7A	618522897	618523138	TRIDC7AG059760	Peroxidase family protein
chr7A	619157307	619157307	TRIDC7AG059890	GDSL esterase/lipase
chr7A	620050411	620050463	TRIDC7AG059920	undescribed protein
chr7A	620052195	620052196	TRIDC7AG059930	GDSL esterase/lipase
chr7A	620151058	620151111	TRIDC7AG059950	Plant protein of unknown function (DUF863)
chr7A	620157605	620157606	TRIDC7AG059960	Pentatricopeptide repeat-containing protein-
chr7A	620266261	620266262	TRIDC7AG059980	undescribed protein
chr7A	621207236	621208722	TRIDC7AG060020	unknown function
chr7A	621270116	621270486	TRIDC7AG060040	unknown function
chr7A	621336214	621336214	TRIDC7AG060050	undescribed protein
chr7A	621374438	621374459	TRIDC7AG060070	ARM repeat superfamily protein
chr7A	621550666	621550667	TRIDC7AG060110	sugar transporter 9
chr7A	621555056	621555458	TRIDC7AG060120	undescribed protein
chr7A	621557962	621557963	TRIDC7AG060130	Heat shock 70 kDa protein C
chr7A	621878565	621878588	TRIDC7AG060140	AdoMet-dependent rRNA methyltransferase spb1-
chr7A	622072415	622072682	TRIDC7AG060160	Protein kinase superfamily protein
chr7A	622076746	622076911	TRIDC7AG060170	Serine/threonine-protein kinase-
chr7A	622094547	622095199	TRIDC7AG060180	Serine/threonine-protein kinase-
chr7A	622172291	622172292	TRIDC7AG060230	Protein of unknown function (DUF1644)
chr7A	622177333	622177333	TRIDC7AG060240	Zinc finger protein 622
chr7A	622184231	622184232	TRIDC7AG060250	undescribed protein
chr7A	622822354	622822354	TRIDC7AG060290	receptor kinase 2
chr7A	622916127	622916210	TRIDC7AG060330	receptor kinase 2
chr7A	622921192	622921256	TRIDC7AG060350	receptor kinase 1
chr7A	623025544	623025580	TRIDC7AG060370	receptor kinase 1
chr7A	623103926	623103926	TRIDC7AG060390	receptor kinase 1
chr7A	624032216	624032315	TRIDC7AG060420	unknown function
chr7A	624153801	624153802	TRIDC7AG060440	receptor kinase 1
chr7A	624165022	624165023	TRIDC7AG060450	undescribed protein
chr7A	624316401	624316401	TRIDC7AG060490	undescribed protein
chr7A	624321323	624321676	TRIDC7AG060500	Histone superfamily protein
chr7A	624581471	624581471	TRIDC7AG060520	undescribed protein
chr7A	624585110	624586641	TRIDC7AG060530	undescribed protein
chr7A	624640449	624640450	TRIDC7AG060550	Leucine-rich receptor-like protein kinase family protein
chr7A	624751017	624751018	TRIDC7AG060570	undescribed protein
chr7A	624896555	624896555	TRIDC7AG060600	Obg-like ATPase 1-
chr7A	624944114	624947344	TRIDC7AG060610	undescribed protein
chr7A	625067735	625068058	TRIDC7AG060630	unknown function
chr7A	625104540	625104780	TRIDC7AG060650	undescribed protein
chr7A	625478699	625478700	TRIDC7AG060680	undescribed protein
chr7A	625600015	625600289	TRIDC7AG060690	vacuolar sorting receptor 4
chr7A	626060426	626060427	TRIDC7AG060720	Y-family DNA polymerase H-
chr7A	627323394	627323556	TRIDC7AG060780	Pentatricopeptide repeat-containing protein-
chr7A	627388006	627388275	TRIDC7AG060810	undescribed protein
chr7A	627389765	627389766	TRIDC7AG060820	Gamma-glutamyl hydrolase-
chr7A	627888124	627888124	TRIDC7AG060880	Histone cluster 1, H2bb
chr7A	627892257	627892400	TRIDC7AG060890	Histone H2B
chr7A	627910792	627910793	TRIDC7AG060920	histone H2A 6
chr7A	627941312	627941313	TRIDC7AG060930	histone H2A 6
chr7A	627947539	627947559	TRIDC7AG060950	unknown function
chr7A	627948303	627948303	TRIDC7AG060960	undescribed protein
chr7A	627949248	627950827	TRIDC7AG060970	unknown function
chr7A	628419176	628419193	TRIDC7AG060990	unknown function
chr7A	628420283	628420283	TRIDC7AG061000	unknown function
chr7A	628611211	628611247	TRIDC7AG061010	unknown function
chr7A	629999132	629999313	TRIDC7AG061030	Tyrosine-sulfated glycopeptide receptor 1-
chr7A	630000069	630000859	TRIDC7AG061040	receptor like protein 3
chr7A	630007899	630007900	TRIDC7AG061050	rRNA N-glycosidase-
chr7A	630090383	630090383	TRIDC7AG061070	Polyprotein
chr7A	630104046	630104173	TRIDC7AG061080	undescribed protein
chr7A	630313475	630314529	TRIDC7AG061110	undescribed protein
chr7A	630411707	630411833	TRIDC7AG061140	Heavy metal transport/detoxification superfamily protein
chr7A	630665251	630665645	TRIDC7AG061170	undescribed protein
chr7A	630778226	630778227	TRIDC7AG061190	2-oxoglutarate (2OG) and Fe(II)-dependent oxygenase superfamily protein
chr7A	630879964	630880062	TRIDC7AG061210	FG-GAP repeat-containing protein
chr7A	630906626	630906626	TRIDC7AG061230	disease resistance protein
chr7A	630964034	630964039	TRIDC7AG061250	RNA polymerase I specific transcription initiation factor RRN3 protein
chr7A	631039127	631039237	TRIDC7AG061280	undescribed protein
chr7A	631087900	631087960	TRIDC7AG061310	Clathrin, heavy chain
chr7A	631288873	631288873	TRIDC7AG061350	undescribed protein
chr7A	631429303	631429329	TRIDC7AG061380	EH domain-containing protein 1-
chr7A	631802013	631802258	TRIDC7AG061440	undescribed protein
chr7A	632465193	632465194	TRIDC7AG061470	undescribed protein
chr7A	632578035	632578358	TRIDC7AG061490	undescribed protein
chr7A	632710655	632710656	TRIDC7AG061500	glutathione synthetase 2
chr7A	633107400	633107400	TRIDC7AG061570	unknown function
chr7A	633670872	633671351	TRIDC7AG061590	undescribed protein
chr7A	633675552	633675553	TRIDC7AG061600	Protein of unknown function (DUF579)
chr7A	633709355	633709356	TRIDC7AG061610	unknown function
chr7A	633747599	633747599	TRIDC7AG061630	Remorin family protein
chr7A	633789735	633789735	TRIDC7AG061660	unknown function
chr7A	634009739	634009797	TRIDC7AG061700	RNA-binding protein with multiple splicing 2-
chr7A	634247126	634247127	TRIDC7AG061710	transducin family protein / WD-40 repeat family protein-
chr7A	634589959	634590787	TRIDC7AG061750	unknown function
chr7A	635028806	635028969	TRIDC7AG061770	undescribed protein
chr7A	635144171	635144372	TRIDC7AG061790	undescribed protein
chr7A	636198041	636198087	TRIDC7AG061810	undescribed protein
chr7A	636205088	636205238	TRIDC7AG061820	Ras-related protein Rab-5C
chr7A	636259619	636259620	TRIDC7AG061840	undescribed protein
chr7A	636702089	636702089	TRIDC7AG061900	undescribed protein
chr7A	636750640	636750640	TRIDC7AG061930	cyclin-dependent kinase C;1-
chr7A	637132640	637132854	TRIDC7AG061950	Mitochondrial intermediate peptidase
chr7A	637223513	637224948	TRIDC7AG061970	unknown function
chr7A	637228224	637228225	TRIDC7AG061990	undescribed protein
chr7A	637247958	637248129	TRIDC7AG062010	undescribed protein
chr7A	637248977	637248977	TRIDC7AG062020	Bifunctional inhibitor/lipid-transfer protein/seed storage 2S albumin superfamily protein-
chr7A	637255646	637255833	TRIDC7AG062030	Protein SCO1 homolog 1, mitochondrial
chr7A	637400819	637400819	TRIDC7AG062040	auxin response factor 16
chr7A	637644984	637645043	TRIDC7AG062060	40s ribosomal protein SA
chr7A	637920425	637920439	TRIDC7AG062090	Calcium-dependent lipid-binding (CaLB domain) family protein
chr7A	638069613	638069614	TRIDC7AG062110	Ran-binding protein 3-like
chr7A	638135680	638135680	TRIDC7AG062120	Serine/threonine-protein kinase-
chr7A	638516240	638516240	TRIDC7AG062140	60 kDa jasmonate-induced protein, putative-
chr7A	638682173	638682199	TRIDC7AG062180	undescribed protein
chr7A	638926752	638926752	TRIDC7AG062240	unknown function
chr7A	639365996	639366407	TRIDC7AG062330	undescribed protein
chr7A	639604456	639604675	TRIDC7AG062360	undescribed protein
chr7A	639700950	639701083	TRIDC7AG062390	Cytochrome P450 superfamily protein
chr7A	639945388	639945389	TRIDC7AG062430	Calcium-binding EF-hand family protein
chr7A	639953972	639954027	TRIDC7AG062440	beta glucosidase 41
chr7A	640185146	640185172	TRIDC7AG062470	cell cycle switch protein 52 A2
chr7A	640375661	640375662	TRIDC7AG062500	E3 ubiquitin-protein ligase SINA-like 4
chr7A	640477641	640477641	TRIDC7AG062510	unknown function
chr7A	640472984	640473356	TRIDC7AG062530	undescribed protein
chr7A	640636257	640636257	TRIDC7AG062570	LRR receptor-like serine/threonine-protein kinase EFR
chr7A	640747646	640747756	TRIDC7AG062620	undescribed protein
chr7A	640759120	640759120	TRIDC7AG062630	BTB/POZ domain-containing protein-
chr7A	640975652	640975782	TRIDC7AG062710	Solute carrier family 35 member F5
chr7A	641791911	641792294	TRIDC7AG062730	unknown function
chr7A	642707461	642707462	TRIDC7AG062790	undescribed protein
chr7A	642804321	642804321	TRIDC7AG062800	undescribed protein
chr7A	642818213	642819645	TRIDC7AG062810	Protein of unknown function, DUF642
chr7A	643156555	643156555	TRIDC7AG062830	undescribed protein
chr7A	643167559	643167604	TRIDC7AG062850	undescribed protein
chr7A	643170215	643170215	TRIDC7AG062870	undescribed protein
chr7A	643178074	643178074	TRIDC7AG062880	ubiquitin 4
chr7A	643790087	643791227	TRIDC7AG062940	ubiquitin 4
chr7A	643898931	643898932	TRIDC7AG062960	undescribed protein
chr7A	643901786	643901787	TRIDC7AG062970	unknown function
chr7A	644064911	644064911	TRIDC7AG062990	unknown function
chr7A	644122718	644122719	TRIDC7AG063000	unknown function
chr7A	644152116	644152117	TRIDC7AG063010	unknown function
chr7A	644279196	644279196	TRIDC7AG063020	Transducin/WD40 repeat-like superfamily protein-
chr7A	644949815	644949816	TRIDC7AG063040	carbonic anhydrase 1
chr7A	645059602	645059653	TRIDC7AG063050	carbonic anhydrase 2
chr7A	645299787	645299788	TRIDC7AG063070	30S ribosomal protein S11
chr7A	645353335	645353335	TRIDC7AG063100	60S ribosomal protein L44
chr7A	645671196	645671922	TRIDC7AG063130	60S ribosomal protein L44
chr7A	645964905	645965023	TRIDC7AG063170	undescribed protein
chr7A	645975092	645975092	TRIDC7AG063190	undescribed protein
chr7A	646218056	646218208	TRIDC7AG063210	Protein transport protein Sec61 subunit gamma
chr7A	647005056	647005465	TRIDC7AG063320	undescribed protein
chr7A	647116891	647116891	TRIDC7AG063340	undescribed protein
chr7A	647249274	647249275	TRIDC7AG063360	undescribed protein
chr7A	647673225	647673225	TRIDC7AG063370	unknown function
chr7A	647918279	647919035	TRIDC7AG063400	undescribed protein
chr7A	647952504	647952505	TRIDC7AG063420	undescribed protein
chr7A	647974016	647974016	TRIDC7AG063430	Ribosomal RNA small subunit methyltransferase NEP1
chr7A	647981047	647981057	TRIDC7AG063440	undescribed protein
chr7A	648131742	648132034	TRIDC7AG063460	unknown function
chr7A	648176675	648176675	TRIDC7AG063480	undescribed protein
chr7A	648224934	648224935	TRIDC7AG063490	E3 ubiquitin-protein ligase RING1-like protein
chr7A	648234987	648235148	TRIDC7AG063510	DNA repair and recombination protein RadA
chr7A	648628554	648628746	TRIDC7AG063570	undescribed protein
chr7A	648638366	648638367	TRIDC7AG063590	Heat shock 70 kDa protein 16
chr7A	648651958	648652018	TRIDC7AG063600	Mechanosensitive ion channel protein
chr7A	648665648	648665708	TRIDC7AG063610	Exosome complex component RRP45
chr7A	648666697	648666879	TRIDC7AG063620	unknown function
chr7A	648673032	648673032	TRIDC7AG063640	undescribed protein
chr7A	648710345	648710404	TRIDC7AG063650	unknown function
chr7A	648864468	648864474	TRIDC7AG063670	Phospholipase A2 family protein
chr7A	648866905	648867057	TRIDC7AG063680	unknown function
chr7A	648985512	648985768	TRIDC7AG063690	undescribed protein
chr7A	649040006	649040007	TRIDC7AG063700	undescribed protein
chr7A	649409124	649409909	TRIDC7AG063730	unknown function
chr7A	649515336	649515471	TRIDC7AG063750	Beta-1,3-galactosyltransferase 7
chr7A	649560991	649560991	TRIDC7AG063760	undescribed protein
chr7A	650179408	650179543	TRIDC7AG063830	Mediator of RNA polymerase II transcription subunit 17
chr7A	650483342	650483482	TRIDC7AG063860	undescribed protein
chr7A	650547840	650548219	TRIDC7AG063870	BTB/POZ domain-containing protein-
chr7A	651384897	651384897	TRIDC7AG063940	undescribed protein
chr7A	651414778	651414989	TRIDC7AG063970	unknown function
chr7A	651418418	651418560	TRIDC7AG063980	undescribed protein
chr7A	651764204	651764349	TRIDC7AG063990	undescribed protein
chr7A	652093314	652093725	TRIDC7AG064040	undescribed protein
chr7A	652095346	652095522	TRIDC7AG064060	undescribed protein
chr7A	652390263	652390424	TRIDC7AG064100	Protein FAR1-RELATED SEQUENCE 5-
chr7A	652398771	652398939	TRIDC7AG064150	unknown function
chr7A	652400653	652400654	TRIDC7AG064160	Mitochondrial transcription termination factor family protein
chr7A	652456278	652456279	TRIDC7AG064180	Transposon protein, putative, Mariner sub-class-
chr7A	652460107	652460107	TRIDC7AG064190	undescribed protein
chr7A	652473088	652473125	TRIDC7AG064200	Protein kinase superfamily protein
chr7A	652735933	652736207	TRIDC7AG064240	undescribed protein
chr7A	652776806	652776807	TRIDC7AG064260	Leucine-rich receptor-like protein kinase family protein
chr7A	652789120	652789132	TRIDC7AG064280	nodulin MtN21 /EamA-like transporter family protein-
chr7A	653070703	653070805	TRIDC7AG064340	auxin response factor 6
chr7A	653244601	653244766	TRIDC7AG064360	undescribed protein
chr7A	653258978	653258978	TRIDC7AG064390	cleavage and polyadenylation specificity factor 30
chr7A	653618875	653618875	TRIDC7AG064400	undescribed protein
chr7A	653622083	653622240	TRIDC7AG064420	undescribed protein
chr7A	653624453	653624454	TRIDC7AG064440	Imidazoleglycerol-phosphate dehydratase-
chr7A	653626093	653626094	TRIDC7AG064450	Nicotinamide-nucleotide adenylyltransferase-
chr7A	653988663	653988703	TRIDC7AG064460	undescribed protein
chr7A	653982043	653982044	TRIDC7AG064470	undescribed protein
chr7A	654237103	654237104	TRIDC7AG064530	undescribed protein
chr7A	654702280	654702295	TRIDC7AG064590	Geranylgeranyl transferase type-2 subunit alpha-
chr7A	654738444	654738701	TRIDC7AG064600	3-hydroxyisobutyrate dehydrogenase-
chr7A	654761615	654761616	TRIDC7AG064610	alpha/beta-Hydrolases superfamily protein-
chr7A	654887156	654887156	TRIDC7AG064620	RING/U-box superfamily protein-
chr7A	654927581	654928279	TRIDC7AG064630	undescribed protein
chr7A	655066584	655066585	TRIDC7AG064650	undescribed protein
chr7A	655503989	655504637	TRIDC7AG064680	undescribed protein
chr7A	655741370	655741523	TRIDC7AG064700	receptor kinase 2
chr7A	655768008	655768008	TRIDC7AG064720	undescribed protein
chr7A	655790889	655790889	TRIDC7AG064750	disease resistance protein RPM1
chr7A	655796963	655797001	TRIDC7AG064760	AUGMIN subunit 2
chr7A	655813146	655813146	TRIDC7AG064770	undescribed protein
chr7A	655868464	655868761	TRIDC7AG064810	Divalent metal cation transporter MntH
chr7A	655893445	655893445	TRIDC7AG064840	undescribed protein
chr7A	655966663	655966663	TRIDC7AG064860	undescribed protein
chr7A	656235030	656235030	TRIDC7AG064870	undescribed protein
chr7A	656469294	656470245	TRIDC7AG064910	NBS-LRR disease resistance protein, putative-
chr7A	656596402	656596720	TRIDC7AG064940	NAC domain containing protein 1
chr7A	656612955	656613296	TRIDC7AG064950	amino acid transporter 1
chr7A	656848752	656848885	TRIDC7AG064970	BTB/POZ domain-containing protein-
chr7A	656911217	656911218	TRIDC7AG064990	BED zinc finger ;hAT family dimerisation domain
chr7A	657137144	657137229	TRIDC7AG065010	undescribed protein
chr7A	657416269	657416532	TRIDC7AG065040	undescribed protein
chr7A	658330288	658330840	TRIDC7AG065090	undescribed protein
chr7A	658750412	658751069	TRIDC7AG065110	Sec12-like protein 2-
chr7A	658874544	658874887	TRIDC7AG065130	ubiquitin 11
chr7A	658967062	658967063	TRIDC7AG065180	Dolichyl-diphosphooligosaccharide-
chr7A	658969589	658969711	TRIDC7AG065190	Sec14p-like phosphatidylinositol transfer family protein-
chr7A	658977316	658977317	TRIDC7AG065200	DNA primase/helicase
chr7A	659173617	659173695	TRIDC7AG065240	undescribed protein
chr7A	659176477	659176477	TRIDC7AG065250	WD-40 repeat family protein-
chr7A	659212533	659212533	TRIDC7AG065260	unknown function
chr7A	659217906	659219121	TRIDC7AG065270	unknown function
chr7A	659369530	659369530	TRIDC7AG065310	UDP-Glycosyltransferase superfamily protein-
chr7A	659621419	659621899	TRIDC7AG065330	F-box/LRR-repeat protein 4
chr7A	659907349	659907518	TRIDC7AG065370	Glutathione S-transferase-
chr7A	660031197	660031198	TRIDC7AG065390	undescribed protein
chr7A	660828607	660828607	TRIDC7AG065460	Ribosomal protein S13/S18 family
chr7A	661129720	661130222	TRIDC7AG065490	undescribed protein
chr7A	661215082	661215082	TRIDC7AG065500	potassium transporter 1
chr7A	661320604	661322040	TRIDC7AG065530	undescribed protein
chr7A	661323224	661323479	TRIDC7AG065540	undescribed protein
chr7A	661725445	661725485	TRIDC7AG065560	Peptidyl-prolyl cis-trans isomerase
chr7A	661744978	661745083	TRIDC7AG065570	Two-component response regulator ORR21-
chr7A	661749858	661749859	TRIDC7AG065590	undescribed protein
chr7A	662007749	662007894	TRIDC7AG065610	undescribed protein
chr7A	662026822	662026899	TRIDC7AG065620	Two-component response regulator ORR21-
chr7A	662110780	662111102	TRIDC7AG065640	Two-component response regulator ORR23-
chr7A	662135368	662135811	TRIDC7AG065660	Molybdenum cofactor sulfurase
chr7A	662332058	662334541	TRIDC7AG065670	receptor-like protein kinase 2-
chr7A	662340893	662340893	TRIDC7AG065680	myb-like transcription factor family protein-
chr7A	662485378	662487681	TRIDC7AG065690	40S ribosomal protein S27
chr7A	662722856	662723313	TRIDC7AG065740	undescribed protein
chr7A	662981120	662981609	TRIDC7AG065830	undescribed protein
chr7A	662973644	662973645	TRIDC7AG065840	undescribed protein
chr7A	662991395	662991410	TRIDC7AG065870	Argonaute family protein
chr7A	663426097	663426097	TRIDC7AG065900	BTB/POZ domain-containing protein-
chr7A	663546763	663546969	TRIDC7AG065930	undescribed protein
chr7A	663897287	663897403	TRIDC7AG065970	TD and POZ domain-containing protein 4-
chr7A	663955798	663956077	TRIDC7AG065980	BTB/POZ domain-containing protein-
chr7A	664250425	664250676	TRIDC7AG066010	BTB/POZ domain-containing protein-
chr7A	664291926	664292143	TRIDC7AG066020	undescribed protein
chr7A	664699980	664699980	TRIDC7AG066060	MATE efflux family protein
chr7A	665141622	665141623	TRIDC7AG066160	Protein of Unknown Function (DUF239)
chr7A	665296297	665296656	TRIDC7AG066220	undescribed protein
chr7A	665368935	665368935	TRIDC7AG066280	HISTIDINE TRIAD NUCLEOTIDE-BINDING 2-
chr7A	665371145	665371146	TRIDC7AG066300	undescribed protein
chr7A	665458798	665459363	TRIDC7AG066330	undescribed protein
chr7A	665601676	665601888	TRIDC7AG066340	undescribed protein
chr7A	665839576	665839597	TRIDC7AG066380	undescribed protein
chr7A	665865981	665866097	TRIDC7AG066400	Eukaryotic aspartyl protease family protein
chr7A	665879772	665879772	TRIDC7AG066410	undescribed protein
chr7A	666108062	666108062	TRIDC7AG066430	undescribed protein
chr7A	666384447	666384548	TRIDC7AG066510	undescribed protein
chr7A	666524519	666524519	TRIDC7AG066520	F-box family protein-
chr7A	666599576	666599577	TRIDC7AG066530	undescribed protein
chr7A	666818992	666818993	TRIDC7AG066540	Copper-transporting ATPase 1-
chr7A	666843907	666843908	TRIDC7AG066560	undescribed protein
chr7A	666868524	666869226	TRIDC7AG066570	Translation initiation factor IF-2-
chr7A	666873591	666873700	TRIDC7AG066580	ureide permease 2
chr7A	666888352	666888382	TRIDC7AG066610	undescribed protein
chr7A	666896367	666896423	TRIDC7AG066620	unknown function
chr7A	666907145	666907319	TRIDC7AG066640	undescribed protein
chr7A	667055094	667055368	TRIDC7AG066660	Cyclin-D5-3
chr7A	667326197	667326197	TRIDC7AG066680	undescribed protein
chr7A	667327204	667327474	TRIDC7AG066700	undescribed protein
chr7A	667351545	667351545	TRIDC7AG066710	Mediator of RNA polymerase II transcription subunit 11
chr7A	667383953	667384154	TRIDC7AG066760	undescribed protein
chr7A	667434477	667434535	TRIDC7AG066790	undescribed protein
chr7A	667442141	667442141	TRIDC7AG066800	glyceraldehyde-3-phosphate dehydrogenase C2
chr7A	667553388	667553388	TRIDC7AG066820	UDP-Glycosyltransferase superfamily protein-
chr7A	667671163	667672174	TRIDC7AG066850	General transcription factor 2-related zinc finger protein-
chr7A	667678602	667678695	TRIDC7AG066860	DNA topoisomerase 2
chr7A	667936143	667936341	TRIDC7AG066910	undescribed protein
chr7A	668089839	668090449	TRIDC7AG066960	unknown function
chr7A	668220231	668220231	TRIDC7AG066980	Eukaryotic aspartyl protease family protein
chr7A	668234744	668234745	TRIDC7AG067000	magnesium chelatase i2
chr7A	668757863	668757864	TRIDC7AG067040	undescribed protein
chr7A	669076990	669077574	TRIDC7AG067060	undescribed protein
chr7A	669416253	669416360	TRIDC7AG067110	Syntaxin-132-
chr7A	669588135	669588574	TRIDC7AG067120	unknown function
chr7A	669595338	669595478	TRIDC7AG067140	MATE efflux family protein
chr7A	669599851	669599993	TRIDC7AG067150	LEM3 (ligand-effect modulator 3) family protein / CDC50 family protein-
chr7A	669625372	669625573	TRIDC7AG067170	serine carboxypeptidase-like 51-
chr7A	669767859	669767916	TRIDC7AG067180	Bifunctional inhibitor/lipid-transfer protein/seed storage 2S albumin superfamily protein-
chr7A	669786507	669786595	TRIDC7AG067190	Bifunctional inhibitor/lipid-transfer protein/seed storage 2S albumin superfamily protein-
chr7A	669801117	669801118	TRIDC7AG067200	Bifunctional inhibitor/lipid-transfer protein/seed storage 2S albumin superfamily protein-
chr7A	669801424	669801424	TRIDC7AG067210	undescribed protein
chr7A	670141788	670141839	TRIDC7AG067220	Bifunctional inhibitor/lipid-transfer protein/seed storage 2S albumin superfamily protein-
chr7A	670163905	670163905	TRIDC7AG067230	Bifunctional inhibitor/lipid-transfer protein/seed storage 2S albumin superfamily protein-
chr7A	670182684	670182872	TRIDC7AG067240	Myb family transcription factor APL
chr7A	670238828	670239074	TRIDC7AG067250	Signal peptidase I
chr7A	670391434	670391549	TRIDC7AG067270	Amine oxidase
chr7A	670449105	670449106	TRIDC7AG067280	undescribed protein
chr7A	670448026	670448166	TRIDC7AG067290	undescribed protein
chr7A	670476044	670476044	TRIDC7AG067300	F-box domain containing protein-
chr7A	670586652	670587044	TRIDC7AG067330	hydroxyproline-rich glycoprotein family protein-
chr7A	670622153	670622153	TRIDC7AG067360	unknown function
chr7A	670637041	670637130	TRIDC7AG067380	unknown function
chr7A	670687274	670687274	TRIDC7AG067390	undescribed protein
chr7A	670695769	670696035	TRIDC7AG067400	undescribed protein
chr7A	670746600	670746863	TRIDC7AG067420	undescribed protein
chr7A	670756534	670757137	TRIDC7AG067460	receptor-like protein kinase 4-
chr7A	670852404	670852579	TRIDC7AG067480	unknown function
chr7A	670854468	670854609	TRIDC7AG067490	unknown function
chr7A	670860397	670860397	TRIDC7AG067500	unknown function
chr7A	670863525	670863525	TRIDC7AG067510	Protein FAR1-RELATED SEQUENCE 3-
chr7A	670957979	670958107	TRIDC7AG067550	Actin-related protein 2/3 complex subunit 3-
chr7A	671283805	671284056	TRIDC7AG067590	Actin-related protein 2/3 complex subunit 3-
chr7A	671387423	671387566	TRIDC7AG067620	unknown function
chr7A	671417112	671417221	TRIDC7AG067640	Bifunctional inhibitor/lipid-transfer protein/seed storage 2S albumin superfamily protein-
chr7A	671453511	671453511	TRIDC7AG067660	undescribed protein
chr7A	671638024	671638025	TRIDC7AG067690	unknown function
chr7A	671711545	671711546	TRIDC7AG067710	undescribed protein
chr7A	671934348	671934483	TRIDC7AG067720	undescribed protein
chr7A	671941750	671941750	TRIDC7AG067750	thioredoxin 2
chr7A	672185795	672185796	TRIDC7AG067770	Nuclear transcription factor Y subunit B-2-
chr7A	673046137	673046138	TRIDC7AG067790	unknown function
chr7A	673209487	673209487	TRIDC7AG067880	undescribed protein
chr7A	673371513	673371543	TRIDC7AG067940	undescribed protein
chr7A	673375760	673376198	TRIDC7AG067950	undescribed protein
chr7A	673488885	673488886	TRIDC7AG067960	undescribed protein
chr7A	673507325	673507325	TRIDC7AG067970	F-box family protein-
chr7A	673510533	673510640	TRIDC7AG067980	tRNA pseudouridine synthase A
chr7A	673517651	673517651	TRIDC7AG067990	Protein kinase superfamily protein
chr7A	673535836	673535837	TRIDC7AG068010	undescribed protein
chr7A	673545468	673546186	TRIDC7AG068030	undescribed protein
chr7A	674267777	674267959	TRIDC7AG068080	undescribed protein
chr7A	674279735	674280550	TRIDC7AG068090	bZIP transcription factor family protein
chr7A	674281107	674281269	TRIDC7AG068120	undescribed protein
chr7A	674393631	674393631	TRIDC7AG068150	undescribed protein
chr7A	674526297	674526297	TRIDC7AG068170	Retrotransposon protein, putative, unclassified
chr7A	674522736	674523549	TRIDC7AG068180	unknown function
chr7A	674549533	674549667	TRIDC7AG068200	unknown function
chr7A	674566544	674566615	TRIDC7AG068210	FAR1-related sequence 5-
chr7A	674882744	674882773	TRIDC7AG068260	Eukaryotic aspartyl protease family protein
chr7A	675103906	675103944	TRIDC7AG068310	unknown function
chr7A	675154036	675154374	TRIDC7AG068340	undescribed protein
chr7A	675162886	675162886	TRIDC7AG068370	Diphthamide biosynthesis protein 3
chr7A	675191232	675191233	TRIDC7AG068400	ENTH/ANTH/VHS superfamily protein
chr7A	675197669	675197676	TRIDC7AG068420	Endoplasmin-like protein-
chr7A	675220193	675220386	TRIDC7AG068430	Histone-lysine N-methyltransferase ATXR5
chr7A	675523400	675523401	TRIDC7AG068450	undescribed protein
chr7A	675599598	675599598	TRIDC7AG068470	Histone H2B.2
chr7A	675656273	675656321	TRIDC7AG068500	Receptor-like protein kinase 5-
chr7A	675671076	675671200	TRIDC7AG068530	ubiquitin-conjugating enzyme 22-
chr7A	675933130	675933131	TRIDC7AG068580	C2 calcium/lipid-binding plant phosphoribosyltransferase family protein-
chr7A	675974140	675974176	TRIDC7AG068600	26S protease regulatory subunit 6B homolog
chr7A	676185901	676186074	TRIDC7AG068640	undescribed protein
chr7A	676217309	676217310	TRIDC7AG068650	F-box family protein-
chr7A	676319939	676319940	TRIDC7AG068670	Auxin efflux carrier component 2
chr7A	676896119	676896223	TRIDC7AG068700	undescribed protein
chr7A	677104181	677104182	TRIDC7AG068720	Glutathione S-transferase family protein-
chr7A	677135404	677135454	TRIDC7AG068740	undescribed protein
chr7A	677187426	677187450	TRIDC7AG068750	undescribed protein
chr7A	677306444	677306481	TRIDC7AG068770	disease resistance protein
chr7A	677315836	677315949	TRIDC7AG068780	undescribed protein
chr7A	677340769	677340770	TRIDC7AG068790	FAR1-related sequence 5-
chr7A	677642114	677642513	TRIDC7AG068830	Protein kinase family protein
chr7A	678069486	678069931	TRIDC7AG068890	Retrotransposon protein, putative, unclassified
chr7A	678071502	678072374	TRIDC7AG068900	undescribed protein
chr7A	678088801	678089043	TRIDC7AG068910	Glutaredoxin family protein
chr7A	678099669	678099730	TRIDC7AG068930	unknown function
chr7A	678228892	678228893	TRIDC7AG068950	Hsp20/alpha crystallin family protein
chr7A	678387759	678387759	TRIDC7AG068980	undescribed protein
chr7A	678915758	678915758	TRIDC7AG069010	Nodulin-like / Major Facilitator Superfamily protein-
chr7A	679797205	679797486	TRIDC7AG069070	undescribed protein
chr7A	680062895	680063185	TRIDC7AG069090	undescribed protein
chr7A	680629822	680629822	TRIDC7AG069110	undescribed protein
chr7A	681546694	681546694	TRIDC7AG069130	undescribed protein
chr7A	681544625	681544626	TRIDC7AG069140	undescribed protein
chr7A	681560148	681560149	TRIDC7AG069160	undescribed protein
chr7A	681560836	681560880	TRIDC7AG069170	squamosa promoter binding protein-like 14-
chr7A	681786613	681786660	TRIDC7AG069200	Ribosomal protein L7Ae/L30e/S12e/Gadd45 family protein
chr7A	681894369	681894372	TRIDC7AG069220	homogentisate phytyltransferase 1
chr7A	682041929	682041929	TRIDC7AG069230	Pentatricopeptide repeat-containing protein-
chr7A	682046586	682046587	TRIDC7AG069240	unknown function
chr7A	682117954	682118705	TRIDC7AG069250	Mitochondrial substrate carrier family protein
chr7A	682130679	682131588	TRIDC7AG069260	disease resistance protein
chr7A	682309958	682309958	TRIDC7AG069290	small nuclear ribonucleoprotein F
chr7A	682357540	682357541	TRIDC7AG069330	CASP-like protein 2C1-
chr7A	682416615	682417176	TRIDC7AG069340	Oxygen-dependent choline dehydrogenase-
chr7A	682500581	682500582	TRIDC7AG069350	D-3-phosphoglycerate dehydrogenase
chr7A	682512777	682512778	TRIDC7AG069360	F-box/kelch-repeat protein
chr7A	682603751	682603752	TRIDC7AG069370	undescribed protein
chr7A	682643636	682643814	TRIDC7AG069400	undescribed protein
chr7A	683006530	683006681	TRIDC7AG069430	ATP-dependent RNA helicase SUB2-
chr7A	683046202	683046203	TRIDC7AG069440	Spliceosome RNA helicase DDX39B
chr7A	683209257	683209398	TRIDC7AG069480	undescribed protein
chr7A	684515828	684516790	TRIDC7AG069540	undescribed protein
chr7A	684521294	684521985	TRIDC7AG069560	undescribed protein
chr7A	684626105	684627537	TRIDC7AG069570	undescribed protein
chr7A	684779176	684779394	TRIDC7AG069650	undescribed protein
chr7A	684994907	684994907	TRIDC7AG069670	undescribed protein
chr7A	684995178	684995243	TRIDC7AG069680	glutamine dumper 4
chr7A	685017543	685017726	TRIDC7AG069690	histidine kinase 5
chr7A	685354545	685354584	TRIDC7AG069750	disease resistance protein (CC-NBS-LRR class) family
chr7A	685701506	685701506	TRIDC7AG069790	undescribed protein
chr7A	686103672	686103672	TRIDC7AG069830	undescribed protein
chr7A	686104796	686104819	TRIDC7AG069840	beta-D-xylosidase 4
chr7A	686123441	686123512	TRIDC7AG069880	undescribed protein
chr7A	686428413	686428413	TRIDC7AG069920	GDSL esterase/lipase
chr7A	686435238	686435730	TRIDC7AG069930	terpene synthase 02
chr7A	686923210	686923261	TRIDC7AG070050	undescribed protein
chr7A	686930615	686930616	TRIDC7AG070060	FAR1-related sequence 5-
chr7A	686950419	686951595	TRIDC7AG070100	undescribed protein
chr7A	687151583	687151583	TRIDC7AG070140	Tetraspanin family protein
chr7A	687369056	687369089	TRIDC7AG070190	Fatty acid hydroxylase superfamily
chr7A	687468643	687468643	TRIDC7AG070220	RING/U-box superfamily protein-
chr7A	687476841	687476842	TRIDC7AG070240	hydroxyproline-rich glycoprotein family protein-
chr7A	687580217	687580282	TRIDC7AG070270	undescribed protein
chr7A	687586009	687589005	TRIDC7AG070290	undescribed protein
chr7A	687589933	687591996	TRIDC7AG070300	undescribed protein
chr7A	687605189	687605190	TRIDC7AG070320	unknown function
chr7A	687644590	687644590	TRIDC7AG070330	Two-component response regulator ARR12-
chr7A	687645041	687645041	TRIDC7AG070340	Two-component response regulator ARR12-
chr7A	687652077	687652077	TRIDC7AG070350	Aspartic proteinase nepenthesin-1-
chr7A	687685716	687686766	TRIDC7AG070360	undescribed protein
chr7A	687714688	687714689	TRIDC7AG070370	GDP-L-fucose synthase 1
chr7A	687798189	687798335	TRIDC7AG070400	undescribed protein
chr7A	688231550	688231551	TRIDC7AG070440	Bidirectional sugar transporter N3
chr7A	688431195	688431195	TRIDC7AG070460	50S ribosomal protein L2
chr7A	688473006	688473006	TRIDC7AG070490	DNA-directed RNA polymerase 2A-
chr7A	688657563	688658826	TRIDC7AG070520	undescribed protein
chr7A	688665453	688665453	TRIDC7AG070530	Plasma membrane proteolipid 3
chr7A	688678544	688678875	TRIDC7AG070550	PATATIN-like protein 5-
chr7A	688775464	688775470	TRIDC7AG070570	PATATIN-like protein 4-
chr7A	689027607	689027607	TRIDC7AG070690	undescribed protein
chr7A	689052530	689052534	TRIDC7AG070700	unknown function
chr7A	689075955	689076127	TRIDC7AG070730	cytochrome P450, family 718
chr7A	689543885	689543908	TRIDC7AG070780	unknown function
chr7A	689551576	689551577	TRIDC7AG070790	undescribed protein
chr7A	689912975	689912976	TRIDC7AG070830	undescribed protein
chr7A	689935325	689935371	TRIDC7AG070850	undescribed protein
chr7A	689938835	689939362	TRIDC7AG070880	Phospholipase D Z
chr7A	689947603	689947848	TRIDC7AG070920	undescribed protein
chr7A	689952084	689952084	TRIDC7AG070940	Acyl-CoA N-acyltransferases (NAT) superfamily protein
chr7A	690092180	690092265	TRIDC7AG070960	unknown function
chr7A	690108986	690108986	TRIDC7AG070970	Magnesium transporter MRS2-B-
chr7A	690112531	690112531	TRIDC7AG070980	Chaperone protein dnaJ 8, chloroplastic
chr7A	690146062	690146062	TRIDC7AG071000	undescribed protein
chr7A	690181218	690181218	TRIDC7AG071020	Ubiquitin-binding WIYLD domain protein-
chr7A	690375994	690376109	TRIDC7AG071040	receptor kinase 2
chr7A	690402898	690402898	TRIDC7AG071050	receptor kinase 1
chr7A	690451792	690451792	TRIDC7AG071070	Receptor-like protein kinase-
chr7A	690452932	690452932	TRIDC7AG071080	receptor kinase 2
chr7A	690475413	690475413	TRIDC7AG071090	undescribed protein
chr7A	690548762	690548762	TRIDC7AG071100	Carboxypeptidase Y homolog A
chr7A	690599242	690599510	TRIDC7AG071120	undescribed protein
chr7A	691791605	691791605	TRIDC7AG071190	DOMON domain-containing protein / dopamine beta-monooxygenase N
chr7A	691931451	691931464	TRIDC7AG071210	Leucine-rich repeat receptor-like protein kinase family protein
chr7A	691937687	691938109	TRIDC7AG071220	Transcription initiation factor TFIID subunit 5
chr7A	692124464	692124465	TRIDC7AG071230	unknown function
chr7A	692131868	692131869	TRIDC7AG071240	Uncharacterised conserved protein UCP015417, vWA
chr7A	692207781	692208964	TRIDC7AG071260	undescribed protein
chr7A	692210188	692210276	TRIDC7AG071270	undescribed protein
chr7A	692211450	692211451	TRIDC7AG071280	undescribed protein
chr7A	692444532	692445145	TRIDC7AG071290	undescribed protein
chr7A	692446294	692446456	TRIDC7AG071310	undescribed protein
chr7A	692452093	692452093	TRIDC7AG071320	undescribed protein
chr7A	692476065	692476174	TRIDC7AG071330	Lysosomal Pro-X carboxypeptidase-
chr7A	692507440	692507440	TRIDC7AG071340	Lysosomal Pro-X carboxypeptidase-
chr7A	692591627	692592136	TRIDC7AG071350	undescribed protein
chr7A	692599742	692599743	TRIDC7AG071390	undescribed protein
chr7A	692627681	692627681	TRIDC7AG071420	unknown function
chr7A	692629193	692629194	TRIDC7AG071430	Golgi apparatus membrane protein TVP23
chr7A	692661054	692661054	TRIDC7AG071450	undescribed protein
chr7A	692662851	692664128	TRIDC7AG071460	undescribed protein
chr7A	692666144	692666760	TRIDC7AG071470	undescribed protein
chr7A	692667257	692667639	TRIDC7AG071480	undescribed protein
chr7A	692671882	692671946	TRIDC7AG071500	undescribed protein
chr7A	692685865	692685866	TRIDC7AG071530	undescribed protein
chr7A	693085928	693086086	TRIDC7AG071600	undescribed protein
chr7A	693767158	693767158	TRIDC7AG071650	Plasma membrane ATPase 4
chr7A	693778790	693778790	TRIDC7AG071660	Receptor-like protein kinase-
chr7A	694281155	694281156	TRIDC7AG071750	undescribed protein
chr7A	694282132	694282215	TRIDC7AG071760	undescribed protein
chr7A	694284859	694285016	TRIDC7AG071780	undescribed protein
chr7A	694377387	694377479	TRIDC7AG071790	undescribed protein
chr7A	694380365	694380965	TRIDC7AG071810	undescribed protein
chr7A	694429356	694429357	TRIDC7AG071830	Protein kinase superfamily protein
chr7A	694583248	694583643	TRIDC7AG071880	undescribed protein
chr7A	694656993	694657133	TRIDC7AG071910	Enhanced ethylene response protein 5
chr7A	694780252	694780253	TRIDC7AG071930	Indole-3-glycerol phosphate synthase
chr7A	694785864	694785960	TRIDC7AG071940	undescribed protein
chr7A	694803550	694803551	TRIDC7AG071950	undescribed protein
chr7A	694832293	694832429	TRIDC7AG071970	undescribed protein
chr7A	694908548	694908548	TRIDC7AG071980	unknown function
chr7A	695032834	695032834	TRIDC7AG072040	Retrotransposon protein, putative, unclassified
chr7A	695108160	695108826	TRIDC7AG072080	disease resistance protein (TIR-NBS-LRR class) family
chr7A	695221132	695221133	TRIDC7AG072110	Demethylmenaquinone methyltransferase
chr7A	695320663	695320664	TRIDC7AG072140	Ribonuclease 3-like protein 2-
chr7A	695392700	695392776	TRIDC7AG072160	Nodulin-related protein-
chr7A	695460504	695460505	TRIDC7AG072170	unknown function
chr7A	695475512	695475513	TRIDC7AG072180	unknown function
chr7A	695548700	695548701	TRIDC7AG072190	unknown function
chr7A	695679317	695679472	TRIDC7AG072240	ATP-dependent zinc metalloprotease FtsH-
chr7A	695724193	695724345	TRIDC7AG072270	Myb-like DNA-binding domain containing protein, expressed
chr7A	695816119	695816120	TRIDC7AG072290	undescribed protein
chr7A	695886774	695886774	TRIDC7AG072310	undescribed protein
chr7A	695921966	695921967	TRIDC7AG072330	Factor of DNA methylation 1
chr7A	696025737	696025895	TRIDC7AG072370	undescribed protein
chr7A	696202300	696202300	TRIDC7AG072390	unknown function
chr7A	696374189	696374189	TRIDC7AG072420	undescribed protein
chr7A	696396671	696396672	TRIDC7AG072430	NF-X1-type zinc finger protein NFXL1
chr7A	696414984	696414984	TRIDC7AG072440	IsoleucinetRNA ligase
chr7A	696437596	696437597	TRIDC7AG072450	Kinetochore-associated protein MTW1-
chr7A	696533182	696533203	TRIDC7AG072500	calmodulin like 37
chr7A	696612887	696613017	TRIDC7AG072550	WD repeat-containing protein 36-
chr7A	696650583	696650584	TRIDC7AG072560	unknown function
chr7A	696699983	696699983	TRIDC7AG072570	Protein S-acyltransferase 24-
chr7A	696705753	696706487	TRIDC7AG072580	Pyrophosphate-energized proton pump 1-
chr7A	696742490	696742531	TRIDC7AG072590	ER membrane protein complex subunit 7 homolog
chr7A	696817762	696817763	TRIDC7AG072620	FAR1-related sequence 6-
chr7A	696907875	696907941	TRIDC7AG072660	undescribed protein
chr7A	696962245	696962565	TRIDC7AG072670	undescribed protein
chr7A	696972096	696972175	TRIDC7AG072700	unknown function
chr7A	696974427	696974428	TRIDC7AG072710	unknown function
chr7A	697284990	697285213	TRIDC7AG072730	undescribed protein
chr7A	697449401	697449512	TRIDC7AG072740	undescribed protein
chr7A	697678691	697678692	TRIDC7AG072770	undescribed protein
chr7A	698005179	698005687	TRIDC7AG072800	undescribed protein
chr7A	698121207	698122687	TRIDC7AG072830	undescribed protein
chr7A	698135708	698135993	TRIDC7AG072850	undescribed protein
chr7A	698142420	698142732	TRIDC7AG072870	undescribed protein
chr7A	698779759	698779760	TRIDC7AG072900	DNA-directed RNA polymerase subunit D-
chr7A	698835068	698835068	TRIDC7AG072920	unknown function
chr7A	698897064	698897064	TRIDC7AG072950	Eukaryotic translation initiation factor 3 subunit M
chr7A	699007964	699007965	TRIDC7AG072960	undescribed protein
chr7A	699010157	699010158	TRIDC7AG072970	Bifunctional inhibitor/lipid-transfer protein/seed storage 2S albumin superfamily protein-
chr7A	699010817	699010924	TRIDC7AG072980	36.4 kDa proline-rich protein-
chr7A	699015993	699015993	TRIDC7AG072990	unknown function
chr7A	699212761	699212863	TRIDC7AG073030	Transcriptional corepressor SEUSS
chr7A	699450238	699450238	TRIDC7AG073060	undescribed protein
chr7A	699514354	699514377	TRIDC7AG073080	Phosphopantothenatecysteine ligase 2
chr7A	699559571	699559571	TRIDC7AG073110	undescribed protein
chr7A	699609864	699609864	TRIDC7AG073140	Cytochrome P450 superfamily protein
chr7A	699665044	699665739	TRIDC7AG073160	Cytochrome P450 superfamily protein
chr7A	699698854	699699253	TRIDC7AG073180	unknown function
chr7A	699725944	699726005	TRIDC7AG073200	undescribed protein
chr7A	699905534	699905671	TRIDC7AG073260	Protein kinase superfamily protein
chr7A	699917262	699917332	TRIDC7AG073270	undescribed protein
chr7A	700158200	700158200	TRIDC7AG073280	undescribed protein
chr7A	700222083	700222145	TRIDC7AG073290	undescribed protein
chr7A	700406213	700406472	TRIDC7AG073310	Putative methyltransferase family protein
chr7A	700494078	700494079	TRIDC7AG073330	AP2-like ethylene-responsive transcription factor
chr7A	700522140	700522141	TRIDC7AG073350	ATP synthase subunit a, chloroplastic
chr7A	700581614	700581614	TRIDC7AG073360	Cytochrome P450 superfamily protein
chr7A	700640299	700640554	TRIDC7AG073370	receptor-like kinase-
chr7A	700789965	700790033	TRIDC7AG073380	undescribed protein
chr7A	701063864	701063864	TRIDC7AG073390	Calcium-dependent lipid-binding (CaLB domain) family protein
chr7A	701052617	701052667	TRIDC7AG073400	disease resistance RPP8-like protein 3-
chr7A	701086519	701086519	TRIDC7AG073430	E3 ubiquitin-protein ligase MARCH6-
chr7A	701275750	701275955	TRIDC7AG073440	Chloroplast envelope membrane protein
chr7A	701276615	701276978	TRIDC7AG073450	undescribed protein
chr7A	701302758	701302907	TRIDC7AG073490	undescribed protein
chr7A	701497977	701498210	TRIDC7AG073540	undescribed protein
chr7A	701534080	701534316	TRIDC7AG073550	undescribed protein
chr7A	701634481	701634599	TRIDC7AG073570	Glutathione S-transferase family protein-
chr7A	701656781	701656781	TRIDC7AG073590	Zinc finger CCCH domain-containing protein 7-
chr7A	701664698	701664699	TRIDC7AG073600	undescribed protein
chr7A	701876518	701876620	TRIDC7AG073680	undescribed protein
chr7A	702075970	702075971	TRIDC7AG073720	60S ribosomal protein L27-3-
chr7A	702106620	702106987	TRIDC7AG073730	UDP-Glycosyltransferase superfamily protein-
chr7A	702117475	702117593	TRIDC7AG073740	Magnesium transporter NIPA2
chr7A	702222667	702222668	TRIDC7AG073770	Eukaryotic aspartyl protease family protein
chr7A	702231074	702231319	TRIDC7AG073780	undescribed protein
chr7A	702320727	702320727	TRIDC7AG073820	undescribed protein
chr7A	702614548	702614905	TRIDC7AG073900	undescribed protein
chr7A	702640026	702640237	TRIDC7AG073920	undescribed protein
chr7A	702764381	702764381	TRIDC7AG073950	F-box protein-
chr7A	702782968	702782968	TRIDC7AG073970	unknown function
chr7A	702898848	702898961	TRIDC7AG074010	undescribed protein
chr7A	702911002	702912016	TRIDC7AG074020	F-box domain containing protein-
chr7A	702941104	702941105	TRIDC7AG074030	Chaperone protein htpG family protein
chr7A	703108980	703109220	TRIDC7AG074040	Protein of unknown function (DUF594)
chr7A	703214191	703214192	TRIDC7AG074070	undescribed protein
chr7A	703273889	703274008	TRIDC7AG074110	Pentatricopeptide repeat-containing protein-
chr7A	703321401	703321401	TRIDC7AG074130	undescribed protein
chr7A	703328400	703328460	TRIDC7AG074140	Cysteine/Histidine-rich C1 domain family protein-
chr7A	703365450	703367151	TRIDC7AG074150	Protein NRT1/ PTR FAMILY 8.3
chr7A	703396994	703397004	TRIDC7AG074170	undescribed protein
chr7A	703485863	703485869	TRIDC7AG074190	Cytosine-specific methyltransferase NlaX-
chr7A	703502016	703502017	TRIDC7AG074200	Phloem protein 2-B2-
chr7A	703505053	703505111	TRIDC7AG074210	Basic-leucine zipper (bZIP) transcription factor family protein-
chr7A	704129399	704129496	TRIDC7AG074220	dual specificity protein phosphatase family protein
chr7A	704238871	704238945	TRIDC7AG074240	Signal peptidase I
chr7A	704358275	704358327	TRIDC7AG074270	Polyadenylate-binding protein-interacting protein 9
chr7A	704491705	704491820	TRIDC7AG074310	histone H2A 6
chr7A	704638106	704638107	TRIDC7AG074320	histone H2A 6
chr7A	704978206	704978426	TRIDC7AG074350	Senescence/dehydration-associated protein-related
chr7A	704988326	704988339	TRIDC7AG074360	Argonaute family protein
chr7A	705151534	705151534	TRIDC7AG074400	unknown function
chr7A	705295528	705295704	TRIDC7AG074430	undescribed protein
chr7A	705415827	705416040	TRIDC7AG074470	Pseudouridine synthase family protein
chr7A	705512399	705512459	TRIDC7AG074520	unknown function
chr7A	705593717	705594157	TRIDC7AG074550	unknown function
chr7A	705646931	705647088	TRIDC7AG074560	undescribed protein
chr7A	705766878	705767919	TRIDC7AG074590	unknown function
chr7A	705788610	705788654	TRIDC7AG074600	Powdery mildew resistance protein PM8
chr7A	705875766	705876315	TRIDC7AG074610	undescribed protein
chr7A	705879196	705879348	TRIDC7AG074620	disease resistance protein (CC-NBS-LRR class) family
chr7A	705957740	705957740	TRIDC7AG074640	disease resistance protein
chr7A	705924630	705925000	TRIDC7AG074650	disease resistance protein
chr7A	705955259	705955259	TRIDC7AG074660	Pm3-like disease resistance protein-
chr7A	706680640	706680648	TRIDC7AG074760	unknown function
chr7A	707094601	707094601	TRIDC7AG074790	Cytokinin dehydrogenase 11
chr7A	707110402	707110402	TRIDC7AG074820	undescribed protein
chr7A	707366946	707367053	TRIDC7AG074850	Protein phosphatase 2C family protein

## Sheet: Supplementary Table 7
Supplementary Table 7. Saturation of the QPm.GZ1-2A locus by new markers.
Saturation of the locus with new markers (owm) in five selected homozygous recombinant lines mendelized for the 2A locus (7A does not contribute to the variability) narrowed the locus down from 22.7 Mb to 4.3 Mb (yellow) of the cv. Zavitan genome.
The marker gwm294 (red) was mapped out of the QPm.GZ1-2A locus and the Pm gene Pm50 with similar phenotypic characteristics was mapped distally from the marker (Mohler et al. 2013) ruling out the allelism of the genes.
The markers used for anchoring the QPm.GZ1-2A locus in both mapping populations are highlighted in orange. The outer flanking markers are for the GZ1xEBL mapping population and the internal are for the GZ1xDIM25 mapping population.
Markers without genotypes are specific for the GZ1xEBL mapping population, not for GZ1xDIM25.
Marker	Position in the 2A of the cv. Zavitan	Recombinant lines GZ1xDIM25					QPm.GZ1-2A locus size in cv. Zavitan (Mb)
		30-10	212-9	229-7	252-1	283-1
996555-38	696152174
2254615-24	696188853
owm2016	697583175	B	B	A	A	A	4.34012
994685-36	698135345
owm2077	698517294	B	B	B	A	B
owm2079	698521598	B	B	B	A	B
owm2063	698545240	B	B	B	A	B
owm2066	699073021	B	B	B	A	B
QPm.GZ1-2A		B	B	B	A	B
owm2067	699330661	B	B	B	A	B
owm2005	699777984	B	B	B	A	B
1147248-18	699786657
1022408-13	700992011	B	B	B	A	B
1101086-26	701923291	A	B	B	A	B
owm2028	702660930	A	B	B	A	B
3064381-17	702701211	A	B	B	A	B
owm2027	703331111	A	B	B	A	B
owm2033	704275286	A	B	B	A	B
41420734-12	-	A	A	B	A	B
owm2026	707348654	A	A	B	A	B
Xgwm294/Pm50	709576390	A	A	B	B	B
1053641-64	710057002
owm2023	710057337	A	A	B	B	B
owm2034	710234085	A	A	B	B	B
owm2037	711885472	A	A	B	B	B
7353838-21	711927540	A	A	B	B	B
2276132-44	718833310
A = GZ1 allele
B = DIM25 allele
